# Supplementary material for: Breviconia acuminata sp. nov. (Crustacea, Copepoda, Harpacticoida, Ancorabolidae), a rare benthic copepod species with a small distribution range at the tip of the Antarctic Peninsula (Southern Ocean), including some phylogenetic remarks
Source: Zookeys. 2026 Jun 12;1282:37–73. doi: 10.3897/zookeys.1282.190452 (PMC13282629; doi:10.3897/zookeys.1282.190452)
Supplement: XML Treatment for Breviconia [file zookeys.1282.190452-treatment1.xml]

<!DOCTYPE tp:taxon-treatment
  PUBLIC "-//TaxonX//DTD Taxonomic Treatment Publishing DTD v0 20100105//EN" "tax-treatment-NSO.dtd">
<tp:taxon-treatment xmlns:tp="http://www.plazi.org/taxpub"><tp:treatment-meta><kwd-group><label>Taxon classification</label><kwd>
                <named-content content-type="kingdom">Animalia</named-content>
              </kwd><kwd>
                <named-content content-type="order">Harpacticoida</named-content>
              </kwd><kwd>
                <named-content content-type="family">Ancorabolidae</named-content>
              </kwd></kwd-group><mixed-citation publication-type="journal"><person-group><name><surname>Nierste</surname><given-names>Jan Christoph</given-names></name><name><surname>Veit-Köhler</surname><given-names>Gritta</given-names></name><name><surname>George</surname><given-names>Kai Horst</given-names></name></person-group><article-title><italic><tp:taxon-name><tp:taxon-name-part taxon-name-part-type="genus" reg="Breviconia">Breviconia</tp:taxon-name-part> <tp:taxon-name-part taxon-name-part-type="species" reg="acuminata">acuminata</tp:taxon-name-part></tp:taxon-name></italic> sp. nov. (<tp:taxon-name><tp:taxon-name-part taxon-name-part-type="subphylum" reg="Crustacea">Crustacea</tp:taxon-name-part></tp:taxon-name>, <tp:taxon-name><tp:taxon-name-part taxon-name-part-type="class" reg="Copepoda">Copepoda</tp:taxon-name-part></tp:taxon-name>, <tp:taxon-name><tp:taxon-name-part taxon-name-part-type="order" reg="Harpacticoida">Harpacticoida</tp:taxon-name-part></tp:taxon-name>, <tp:taxon-name><tp:taxon-name-part taxon-name-part-type="family" reg="Ancorabolidae">Ancorabolidae</tp:taxon-name-part></tp:taxon-name>), a rare benthic copepod species with a small distribution range at the tip of the Antarctic Peninsula (Southern Ocean), including some phylogenetic remarks</article-title><source>Zookeys</source><day>12</day><month>06</month><year>2026</year><volume>1282</volume><fpage>37</fpage><lpage>73</lpage><pub-id pub-id-type="doi">10.3897/zookeys.1282.190452</pub-id></mixed-citation></tp:treatment-meta><tp:nomenclature><label>Genus</label><tp:taxon-name><object-id xmlns:xlink="http://www.w3.org/1999/xlink" content-type="arpha" xlink:type="simple">A1ED9AE4-5DD5-583D-ADF1-E3BBA6FA40FB</object-id>
                    		<tp:taxon-name-part taxon-name-part-type="genus" reg="Breviconia">Breviconia</tp:taxon-name-part>
                    	</tp:taxon-name><tp:taxon-authority>Conroy-Dalton &amp; Huys, 2000</tp:taxon-authority></tp:nomenclature><tp:treatment-sec sec-type="Species"><title>Species.</title><p>Species <italic><tp:taxon-name><tp:taxon-name-part taxon-name-part-type="genus" reg="Breviconia">Breviconia</tp:taxon-name-part> <tp:taxon-name-part taxon-name-part-type="species" reg="acuminata">acuminata</tp:taxon-name-part></tp:taxon-name></italic> sp. nov., <italic><tp:taxon-name><tp:taxon-name-part taxon-name-part-type="genus" reg="Breviconia">B.</tp:taxon-name-part> <tp:taxon-name-part taxon-name-part-type="species" reg="australis">australis</tp:taxon-name-part></tp:taxon-name></italic> (George, 1998) (type species) (syn. <italic><tp:taxon-name><tp:taxon-name-part taxon-name-part-type="genus" reg="Arthropsyllus">Arthropsyllus</tp:taxon-name-part> <tp:taxon-name-part taxon-name-part-type="species" reg="australis">australis</tp:taxon-name-part></tp:taxon-name></italic> George, 1998), <italic><tp:taxon-name><tp:taxon-name-part taxon-name-part-type="genus" reg="Breviconia">B.</tp:taxon-name-part> <tp:taxon-name-part taxon-name-part-type="species" reg="andrei">andrei</tp:taxon-name-part></tp:taxon-name></italic> Garlitska, George &amp; Chertoprud, 2022; <italic>species inquirenda</italic>: <italic><tp:taxon-name><tp:taxon-name-part taxon-name-part-type="genus" reg="Breviconia">B.</tp:taxon-name-part> <tp:taxon-name-part taxon-name-part-type="species" reg="echinata">echinata</tp:taxon-name-part></tp:taxon-name></italic> (Brady, 1918) (syn. <italic><tp:taxon-name><tp:taxon-name-part taxon-name-part-type="genus" reg="Laophontodes">Laophontodes</tp:taxon-name-part> <tp:taxon-name-part taxon-name-part-type="species" reg="echinatus">echinatus</tp:taxon-name-part></tp:taxon-name></italic> Brady, 1918).</p></tp:treatment-sec><tp:treatment-sec sec-type="Generic diagnosis"><title>Generic diagnosis.</title><p><tp:taxon-name><tp:taxon-name-part taxon-name-part-type="family" reg="Ancorabolidae">Ancorabolidae</tp:taxon-name-part></tp:taxon-name> Sars, 1909, <tp:taxon-name><tp:taxon-name-part taxon-name-part-type="subfamily" reg="Ancorabolinae">Ancorabolinae</tp:taxon-name-part></tp:taxon-name> Sars, 1909. Body slightly depressed dorsoventrally, slightly tapering posteriorly, without clear demarcation between pro- and urosoma; sexual dimorphism in the antennule, <abbrev xmlns:xlink="http://www.w3.org/1999/xlink" xlink:title="swimming legs (pereiopods) 3" xlink:type="simple">P3</abbrev> and <abbrev xmlns:xlink="http://www.w3.org/1999/xlink" xlink:title="swimming legs (pereiopods) 4" xlink:type="simple">P4</abbrev> endopod, <abbrev xmlns:xlink="http://www.w3.org/1999/xlink" xlink:title="swimming legs (pereiopods) 5" xlink:type="simple">P5</abbrev> and <abbrev xmlns:xlink="http://www.w3.org/1999/xlink" xlink:title="swimming leg (pereiopods) 6" xlink:type="simple">P6</abbrev>; females with fused last thoracic and first abdominal somites forming a genital double somite. Cphth with moderately developed sensillar groups I–V; sensillar group V with backwardly directed tooth-like or conical cuticular processes. Rostrum narrowed, fused to <abbrev xmlns:xlink="http://www.w3.org/1999/xlink" xlink:title="cephalothorax" xlink:type="simple">cphth</abbrev>, with pair of sensilla and tube pore. Body somites except penultimate one and telson with lateral and dorsolateral cuticular processes; <abbrev xmlns:xlink="http://www.w3.org/1999/xlink" xlink:title="swimming legs (pereiopods) 2" xlink:type="simple">P2</abbrev>–<abbrev xmlns:xlink="http://www.w3.org/1999/xlink" xlink:title="swimming legs (pereiopods) 5" xlink:type="simple">P5</abbrev>-bearing body somites additionally with dorsal processes of varying size. Processes ending in cup-shaped tips that carry one sensillum, which inserts like a ball-and-socket joint and presents a special shape, i.e. a broad and tapering spiniform proximal half, combined with a flagelliform distal half. Female antennule 3-, male antennule 7-segmented, subchirocer, with swollen fourth segment; segments of female antennule densely covered with minute spinules or smooth; <abbrev xmlns:xlink="http://www.w3.org/1999/xlink" xlink:title="antenna" xlink:type="simple">A2</abbrev> with allobasis that bears two abexopodal setae; exopod missing; endopod anteriorly with two spines and one slender seta; apically with one short spine and five setae, three of which are geniculate, and one very short. Mandibular palp carrying all six setae or lacking one seta (corresponding to the originally proximal basal seta). Coxa of the maxillula with one or two apical setae; basis, endo- and exopod fused to single lobe that bears eight setae/spines. Maxilla with two endites, the proximal one with two or three, the distal one with two apical elements; allobasis produced into strong claw that is basally accompanied by three setae; endopod completely reduced and only represented by two setae. Maxilliped prehensile, with syncoxa lacking any seta; allobasis slightly longer than syncoxa; endopod produced into long claw that is or not accompanied by minute seta basally. Swimming legs with small coxae, bow-like intercoxal sclerites, transversely elongated bases and 2-segmented endopods. <abbrev xmlns:xlink="http://www.w3.org/1999/xlink" xlink:title="swimming leg (pereiopods) 1" xlink:type="simple">P1</abbrev><abbrev xmlns:xlink="http://www.w3.org/1999/xlink" xlink:title="first segment of the endopod" xlink:type="simple">enp1</abbrev> at least as long as or clearly longer than whole exopod, unarmed; <abbrev xmlns:xlink="http://www.w3.org/1999/xlink" xlink:title="second segment of the endopod" xlink:type="simple">enp2</abbrev> much shorter than <abbrev xmlns:xlink="http://www.w3.org/1999/xlink" xlink:title="first segment of the endopod" xlink:type="simple">enp1</abbrev>, with one subapical inner seta and two apical long geniculate setae: Exopod 2-segmented, <abbrev xmlns:xlink="http://www.w3.org/1999/xlink" xlink:title="first segment of the exopod" xlink:type="simple">exp1</abbrev> with one outer spine, <abbrev xmlns:xlink="http://www.w3.org/1999/xlink" xlink:title="second segment of the exopod" xlink:type="simple">exp2</abbrev> with two outer spines and three geniculate setae. <abbrev xmlns:xlink="http://www.w3.org/1999/xlink" xlink:title="swimming legs (pereiopods) 2" xlink:type="simple">P2</abbrev>–<abbrev xmlns:xlink="http://www.w3.org/1999/xlink" xlink:title="swimming legs (pereiopods) 4" xlink:type="simple">P4</abbrev> with 3-segmented exopods showing the setal formula I, I-1, II-2-0; <abbrev xmlns:xlink="http://www.w3.org/1999/xlink" xlink:title="first segment of the endopod" xlink:type="simple">enp1</abbrev> small, unarmed, <abbrev xmlns:xlink="http://www.w3.org/1999/xlink" xlink:title="second segment of the endopod" xlink:type="simple">enp2</abbrev> much longer than <abbrev xmlns:xlink="http://www.w3.org/1999/xlink" xlink:title="first segment of the endopod" xlink:type="simple">enp1</abbrev>; female <abbrev xmlns:xlink="http://www.w3.org/1999/xlink" xlink:title="swimming legs (pereiopods) 2" xlink:type="simple">P2</abbrev>–<abbrev xmlns:xlink="http://www.w3.org/1999/xlink" xlink:title="swimming legs (pereiopods) 4" xlink:type="simple">P4</abbrev><abbrev xmlns:xlink="http://www.w3.org/1999/xlink" xlink:title="second segment of the endopod" xlink:type="simple">enp2</abbrev> with one inner and two apical setae; female <abbrev xmlns:xlink="http://www.w3.org/1999/xlink" xlink:title="swimming legs (pereiopods) 3" xlink:type="simple">P3</abbrev> and <abbrev xmlns:xlink="http://www.w3.org/1999/xlink" xlink:title="swimming legs (pereiopods) 4" xlink:type="simple">P4</abbrev> additionally with one outer seta; male <abbrev xmlns:xlink="http://www.w3.org/1999/xlink" xlink:title="swimming legs (pereiopods) 2" xlink:type="simple">P2</abbrev> as well as <abbrev xmlns:xlink="http://www.w3.org/1999/xlink" xlink:title="swimming legs (pereiopods) 3" xlink:type="simple">P3</abbrev> and <abbrev xmlns:xlink="http://www.w3.org/1999/xlink" xlink:title="swimming legs (pereiopods) 4" xlink:type="simple">P4</abbrev> exopods as in female; male <abbrev xmlns:xlink="http://www.w3.org/1999/xlink" xlink:title="swimming legs (pereiopods) 3" xlink:type="simple">P3</abbrev> endopod 2- or 3-segmented, first segment small, second segment longest, with strong curved apophysis on the inner edge; when the endopod is 3-segmented, <abbrev xmlns:xlink="http://www.w3.org/1999/xlink" xlink:title="third segment of the endopod" xlink:type="simple">enp3</abbrev> is small and bears two apical setae; in case of a 2-segmented endopod, the former <abbrev xmlns:xlink="http://www.w3.org/1999/xlink" xlink:title="third segment of the endopod" xlink:type="simple">enp3</abbrev> is fused to <abbrev xmlns:xlink="http://www.w3.org/1999/xlink" xlink:title="second segment of the endopod" xlink:type="simple">enp2</abbrev> that then carries the two apical setae distally from apophysis. <abbrev xmlns:xlink="http://www.w3.org/1999/xlink" xlink:title="swimming legs (pereiopods) 5" xlink:type="simple">P5</abbrev> with baseoendopod and distinct exopod; baseoendopod with a long setophore that bears one seta. In the female the endopodal lobe is elongated and equipped with two inner and two apical setae; instead in the male it is much shorter or even almost lost and carries two apical elements. Likewise, the female <abbrev xmlns:xlink="http://www.w3.org/1999/xlink" xlink:title="swimming legs (pereiopods) 5" xlink:type="simple">P5</abbrev> exopod is larger than the male’s, but in both sexes the exopod bears two outer setae/spines, two apical setae, and one inner serrate seta. Female <abbrev xmlns:xlink="http://www.w3.org/1999/xlink" xlink:title="swimming leg (pereiopods) 6" xlink:type="simple">P6</abbrev> vestigial, forming genital operculum, each lobe with two or three small setae. Furcal rami slightly trapezoid or cylindrical and slender in dorsal view, ~ 3–7× longer than broad, with seven setae (a re-examination of the furca of the holotype of <italic><tp:taxon-name><tp:taxon-name-part taxon-name-part-type="genus" reg="Breviconia">B.</tp:taxon-name-part> <tp:taxon-name-part taxon-name-part-type="species" reg="australis">australis</tp:taxon-name-part></tp:taxon-name></italic> revealed that all seven furcal setae are present. Seta I is tiny and located directly ventral to seta II. It had been overlooked by <xref ref-type="bibr" rid="B8">George (1998)</xref>).</p></tp:treatment-sec><ref-list><ref id="B8"><mixed-citation xmlns:xlink="http://www.w3.org/1999/xlink" xlink:type="simple">George KH (1998) A new species of <tp:taxon-name><tp:taxon-name-part taxon-name-part-type="family">Ancorabolidae</tp:taxon-name-part></tp:taxon-name> (<tp:taxon-name><tp:taxon-name-part taxon-name-part-type="class">Copepoda</tp:taxon-name-part></tp:taxon-name>, <tp:taxon-name><tp:taxon-name-part taxon-name-part-type="order">Harpacticoida</tp:taxon-name-part></tp:taxon-name>) from the Beagle Channel (Chile). Hydrobiologia 379: 23–32. <ext-link xlink:href="10.1023/A:1003204621613" ext-link-type="doi" xlink:type="simple">https://doi.org/10.1023/A:1003204621613</ext-link></mixed-citation></ref></ref-list></tp:taxon-treatment>
