# Supplementary material for: Breviconia acuminata sp. nov. (Crustacea, Copepoda, Harpacticoida, Ancorabolidae), a rare benthic copepod species with a small distribution range at the tip of the Antarctic Peninsula (Southern Ocean), including some phylogenetic remarks
Source: Zookeys. 2026 Jun 12;1282:37–73. doi: 10.3897/zookeys.1282.190452 (PMC13282629; doi:10.3897/zookeys.1282.190452)
Supplement: XML Treatment for Breviconia acuminata [file zookeys.1282.190452-treatment2.xml]

<!DOCTYPE tp:taxon-treatment
  PUBLIC "-//TaxonX//DTD Taxonomic Treatment Publishing DTD v0 20100105//EN" "tax-treatment-NSO.dtd">
<tp:taxon-treatment xmlns:tp="http://www.plazi.org/taxpub"><tp:treatment-meta><kwd-group><label>Taxon classification</label><kwd>
                <named-content content-type="kingdom">Animalia</named-content>
              </kwd><kwd>
                <named-content content-type="order">Harpacticoida</named-content>
              </kwd><kwd>
                <named-content content-type="family">Ancorabolidae</named-content>
              </kwd></kwd-group><mixed-citation publication-type="journal"><person-group><name><surname>Nierste</surname><given-names>Jan Christoph</given-names></name><name><surname>Veit-Köhler</surname><given-names>Gritta</given-names></name><name><surname>George</surname><given-names>Kai Horst</given-names></name></person-group><article-title><italic><tp:taxon-name><tp:taxon-name-part taxon-name-part-type="genus" reg="Breviconia">Breviconia</tp:taxon-name-part> <tp:taxon-name-part taxon-name-part-type="species" reg="acuminata">acuminata</tp:taxon-name-part></tp:taxon-name></italic> sp. nov. (<tp:taxon-name><tp:taxon-name-part taxon-name-part-type="subphylum" reg="Crustacea">Crustacea</tp:taxon-name-part></tp:taxon-name>, <tp:taxon-name><tp:taxon-name-part taxon-name-part-type="class" reg="Copepoda">Copepoda</tp:taxon-name-part></tp:taxon-name>, <tp:taxon-name><tp:taxon-name-part taxon-name-part-type="order" reg="Harpacticoida">Harpacticoida</tp:taxon-name-part></tp:taxon-name>, <tp:taxon-name><tp:taxon-name-part taxon-name-part-type="family" reg="Ancorabolidae">Ancorabolidae</tp:taxon-name-part></tp:taxon-name>), a rare benthic copepod species with a small distribution range at the tip of the Antarctic Peninsula (Southern Ocean), including some phylogenetic remarks</article-title><source>Zookeys</source><day>12</day><month>06</month><year>2026</year><volume>1282</volume><fpage>37</fpage><lpage>73</lpage><pub-id pub-id-type="doi">10.3897/zookeys.1282.190452</pub-id></mixed-citation></tp:treatment-meta><tp:nomenclature><tp:taxon-name><object-id xmlns:xlink="http://www.w3.org/1999/xlink" content-type="arpha" xlink:type="simple">0625A1D2-293D-5D1E-9841-C586BC0EC272</object-id>
                    		<tp:taxon-name-part taxon-name-part-type="genus" reg="Breviconia">Breviconia</tp:taxon-name-part> <tp:taxon-name-part taxon-name-part-type="species" reg="acuminata">acuminata</tp:taxon-name-part>
                    	
                    		<object-id xmlns:xlink="http://www.w3.org/1999/xlink" content-type="zoobank" xlink:type="simple">https://zoobank.org/93F25AF9-F106-417A-AAEB-D02A72D6C7A9</object-id>
                    	</tp:taxon-name><tp:taxon-status xmlns:xlink="http://www.w3.org/1999/xlink" xlink:type="simple">sp. nov.</tp:taxon-status><xref ref-type="fig" rid="F1">Figs 1</xref><xref ref-type="fig" rid="F2">, 2</xref><xref ref-type="fig" rid="F3">, 3</xref><xref ref-type="fig" rid="F4">, 4</xref><xref ref-type="fig" rid="F5">, 5</xref><xref ref-type="fig" rid="F6">, 6</xref><xref ref-type="fig" rid="F7">, 7</xref><xref ref-type="fig" rid="F8">, 8</xref><xref ref-type="fig" rid="F9">, 9</xref><xref ref-type="fig" rid="F10">, 10</xref><xref ref-type="fig" rid="F11">, 11</xref><xref ref-type="fig" rid="F12">, 12</xref><xref ref-type="fig" rid="F13">, 13</xref><xref ref-type="fig" rid="F14">, 14</xref><xref ref-type="fig" rid="F15">, 15</xref></tp:nomenclature><tp:treatment-sec sec-type="Type material"><title>Type material.</title><p><bold><italic>Holotype</italic></bold>. • Adult male on one slide; collected in the north-western Weddell Sea (Antarctic shelf); <named-content xmlns:xlink="http://www.w3.org/1999/xlink" content-type="dwc:verbatimCoordinates" xlink:type="simple">63°04.480'S, 54°20.226'W</named-content>; water depth 427 m; during RV POLARSTERN cruise <abbrev xmlns:xlink="http://www.w3.org/1999/xlink" xlink:title="north-western Weddell Sea" xlink:type="simple">PS 118</abbrev> on 22.03.2019 at station 38-3-21 (upper 0–1 cm); collection number <named-content xmlns:xlink="http://www.w3.org/1999/xlink" content-type="dwc:institutional_code" xlink:title="Forschungsinstitut und Naturmuseum Senckenberg" xlink:href="https://scientific-collections.gbif.org/institution/16946ec1-8db3-45b8-b084-7644384cc5f5" xlink:type="simple">SMF</named-content> 37373/1. <bold><italic>Paratypes</italic></bold>. • #1 (“allotype”): adult female on two slides; same data as for holotype; coll. no. <named-content xmlns:xlink="http://www.w3.org/1999/xlink" content-type="dwc:institutional_code" xlink:title="Forschungsinstitut und Naturmuseum Senckenberg" xlink:href="https://scientific-collections.gbif.org/institution/16946ec1-8db3-45b8-b084-7644384cc5f5" xlink:type="simple">SMF</named-content> 37374/1–2. • #2: adult male on one slide; same data as for holotype; coll. no. <named-content xmlns:xlink="http://www.w3.org/1999/xlink" content-type="dwc:institutional_code" xlink:title="Forschungsinstitut und Naturmuseum Senckenberg" xlink:href="https://scientific-collections.gbif.org/institution/16946ec1-8db3-45b8-b084-7644384cc5f5" xlink:type="simple">SMF</named-content> 37375/1. • #3: adult male on 10 slides; same data as for holotype; coll. no. <named-content xmlns:xlink="http://www.w3.org/1999/xlink" content-type="dwc:institutional_code" xlink:title="Forschungsinstitut und Naturmuseum Senckenberg" xlink:href="https://scientific-collections.gbif.org/institution/16946ec1-8db3-45b8-b084-7644384cc5f5" xlink:type="simple">SMF</named-content> 37376/1–10. • #4: adult male on one slide; same data as for holotype but from core 16 and from sediment horizon 1–2 cm; coll. no. <named-content xmlns:xlink="http://www.w3.org/1999/xlink" content-type="dwc:institutional_code" xlink:title="Forschungsinstitut und Naturmuseum Senckenberg" xlink:href="https://scientific-collections.gbif.org/institution/16946ec1-8db3-45b8-b084-7644384cc5f5" xlink:type="simple">SMF</named-content> 37377/1. • #5: adult female on one slide; same data as for holotype; coll. no. <named-content xmlns:xlink="http://www.w3.org/1999/xlink" content-type="dwc:institutional_code" xlink:title="Forschungsinstitut und Naturmuseum Senckenberg" xlink:href="https://scientific-collections.gbif.org/institution/16946ec1-8db3-45b8-b084-7644384cc5f5" xlink:type="simple">SMF</named-content> 37378/1. • #6: adult male on one slide; same data as for holotype; coll. no. <named-content xmlns:xlink="http://www.w3.org/1999/xlink" content-type="dwc:institutional_code" xlink:title="Forschungsinstitut und Naturmuseum Senckenberg" xlink:href="https://scientific-collections.gbif.org/institution/16946ec1-8db3-45b8-b084-7644384cc5f5" xlink:type="simple">SMF</named-content> 37379/1. • #7: adult female on one slide; north-western Weddell Sea (Antarctic shelf); <named-content xmlns:xlink="http://www.w3.org/1999/xlink" content-type="dwc:verbatimCoordinates" xlink:type="simple">63°4.58'S, 54°31.00'W</named-content>; 504 m; RV POLARSTERN cruise <abbrev xmlns:xlink="http://www.w3.org/1999/xlink" xlink:title="Drake Passage" xlink:type="simple">PS 81</abbrev>, 28.01.2013, station 120-5-1 (1–2 cm); coll. no. <named-content xmlns:xlink="http://www.w3.org/1999/xlink" content-type="dwc:institutional_code" xlink:title="Forschungsinstitut und Naturmuseum Senckenberg" xlink:href="https://scientific-collections.gbif.org/institution/16946ec1-8db3-45b8-b084-7644384cc5f5" xlink:type="simple">SMF</named-content> 37380/1. • #8: adult female on one slide; same data as for preceding but from sediment horizon 0–1 cm; coll. no. <named-content xmlns:xlink="http://www.w3.org/1999/xlink" content-type="dwc:institutional_code" xlink:title="Forschungsinstitut und Naturmuseum Senckenberg" xlink:href="https://scientific-collections.gbif.org/institution/16946ec1-8db3-45b8-b084-7644384cc5f5" xlink:type="simple">SMF</named-content> 37381/1. • #9: adult male on one slide; Bransfield Strait (Antarctic shelf); <named-content xmlns:xlink="http://www.w3.org/1999/xlink" content-type="dwc:verbatimCoordinates" xlink:type="simple">62°55.99'S, 58°0.61'W</named-content>; 757 m; RV POLARSTERN cruise <abbrev xmlns:xlink="http://www.w3.org/1999/xlink" xlink:title="Drake Passage" xlink:type="simple">PS 81</abbrev>; 27.02.2013; station 202-5-36 (36 = replicate 3) (1–2 cm); coll. no. <named-content xmlns:xlink="http://www.w3.org/1999/xlink" content-type="dwc:institutional_code" xlink:title="Forschungsinstitut und Naturmuseum Senckenberg" xlink:href="https://scientific-collections.gbif.org/institution/16946ec1-8db3-45b8-b084-7644384cc5f5" xlink:type="simple">SMF</named-content> 37382/1. • #10: adult female on one slide; same data as for preceding; coll. no. <named-content xmlns:xlink="http://www.w3.org/1999/xlink" content-type="dwc:institutional_code" xlink:title="Forschungsinstitut und Naturmuseum Senckenberg" xlink:href="https://scientific-collections.gbif.org/institution/16946ec1-8db3-45b8-b084-7644384cc5f5" xlink:type="simple">SMF</named-content> 37383/1.</p></tp:treatment-sec><tp:treatment-sec sec-type="Type locality"><title>Type locality.</title><p>North-western Weddell Sea (Antarctic shelf), geographic position <named-content xmlns:xlink="http://www.w3.org/1999/xlink" content-type="dwc:verbatimCoordinates" xlink:type="simple">63°04.480'S, 054°20.226'W</named-content>, sediment sample collected during RV POLARSTERN cruise <abbrev xmlns:xlink="http://www.w3.org/1999/xlink" xlink:title="north-western Weddell Sea" xlink:type="simple">PS 118</abbrev>, on 22.03.2019, station no. 38, water depth 427 m (Table <xref ref-type="table" rid="T1">1</xref>, Fig. <xref ref-type="fig" rid="F1">1</xref>).</p></tp:treatment-sec><tp:treatment-sec sec-type="Description of adult male"><title>Description of adult male.</title><p><bold><italic>Habitus</italic></bold> (Figs <xref ref-type="fig" rid="F2">2</xref>, <xref ref-type="fig" rid="F3">3A</xref>). Mean total body length from anterior tip of rostrum to posterior tip of the <abbrev xmlns:xlink="http://www.w3.org/1999/xlink" xlink:title="furcal ramus/rami" xlink:type="simple">FR</abbrev>: 499 μm (<italic>n</italic> = 5; length of holotype depicted in Fig. <xref ref-type="fig" rid="F2">2</xref>: 493 μm). Body dorsoventrally depressed, tapering posteriorly. No clear demarcation between prosome and urosome. Rostrum (Fig. <xref ref-type="fig" rid="F4">4</xref>) small, with terminal tube pore and two lateral sensilla. Cephalothorax (Fig. <xref ref-type="fig" rid="F3">3A</xref>) as wide as long with a slight increase in width from anterior to posterior. Dorsally and dorsolaterally with six pairs of sensilla. Laterally with three pairs of moderate cuticular processes bearing two sensilla (Fig. <xref ref-type="fig" rid="F2">2A, B</xref>). Posteriorly with a pair of pointed cuticular processes covered with lateral rows of spinules. Extending slightly over the first free body somite. Four sensilla between these cuticular processes. Pair of short sensilla-bearing cuticular processes at the posterior corners. Knob-like sensilla-bearing tubercles between the two aforementioned larger structures. All free somites, with the exception of the penultimate somite and telson, bearing a pair of backwards produced lateral and dorsolateral horn-shaped cuticular processes with two rows of spinules (Fig. <xref ref-type="fig" rid="F3">3A, C</xref>). Free somites bearing <abbrev xmlns:xlink="http://www.w3.org/1999/xlink" xlink:title="swimming legs (pereiopods) 2" xlink:type="simple">P2</abbrev>–<abbrev xmlns:xlink="http://www.w3.org/1999/xlink" xlink:title="swimming legs (pereiopods) 5" xlink:type="simple">P5</abbrev> with additional pairs of dorsolateral and dorsal sensilla-bearing tubercles with one or two rows of spinules (Fig. <xref ref-type="fig" rid="F3">3A, C</xref>). Dorsal pair of sensilla on free somites bearing <abbrev xmlns:xlink="http://www.w3.org/1999/xlink" xlink:title="swimming legs (pereiopods) 2" xlink:type="simple">P2</abbrev>–<abbrev xmlns:xlink="http://www.w3.org/1999/xlink" xlink:title="swimming leg (pereiopods) 6" xlink:type="simple">P6</abbrev>. Penultimate somite with posterior row of spinules. Telson somite with lateral spinules near the base of the <abbrev xmlns:xlink="http://www.w3.org/1999/xlink" xlink:title="furcal ramus/rami" xlink:type="simple">FR</abbrev>. Anal operculum dorsally with two rows of spinules between a pair of sensilla-bearing tubercles. Free somites 6–9 ventrally with row of spinules on the posterior end. Somites 6–8 additionally with a pair of tubercles bearing a terminal sensillum.</p><fig id="F2" position="float" orientation="portrait"><object-id xmlns:xlink="http://www.w3.org/1999/xlink" content-type="doi" xlink:type="simple">10.3897/zookeys.1282.190452.figure2</object-id><object-id xmlns:xlink="http://www.w3.org/1999/xlink" content-type="arpha" xlink:type="simple">EF405FB3-320F-572D-B80D-711CAB2BF52B</object-id><label>Figure 2.</label><caption><p><italic><tp:taxon-name><tp:taxon-name-part taxon-name-part-type="genus" reg="Breviconia">Breviconia</tp:taxon-name-part> <tp:taxon-name-part taxon-name-part-type="species" reg="acuminata">acuminata</tp:taxon-name-part></tp:taxon-name></italic> sp. nov. ♂ paratype 6. <abbrev xmlns:xlink="http://www.w3.org/1999/xlink" xlink:title="confocal laser-scanning microscope" xlink:type="simple">CLSM</abbrev> image. Dorsal, ventral, right lateral view (left to right). Body length of depicted specimen 479 μm (from anterior tip of rostrum to posterior end of the furcal rami).</p></caption><graphic xmlns:xlink="http://www.w3.org/1999/xlink" xlink:href="zookeys-1282-037_article-190452__-g002.jpg" id="oo_1676860.jpg" position="float" orientation="portrait" xlink:type="simple"><uri content-type="original_file" xlink:type="simple">https://binary.pensoft.net/fig/1676860</uri></graphic></fig><fig id="F3" position="float" orientation="portrait"><object-id xmlns:xlink="http://www.w3.org/1999/xlink" content-type="doi" xlink:type="simple">10.3897/zookeys.1282.190452.figure3</object-id><object-id xmlns:xlink="http://www.w3.org/1999/xlink" content-type="arpha" xlink:type="simple">7875ACDB-5C6A-5ADD-A1BD-8E7A2D05A6A3</object-id><label>Figure 3.</label><caption><p><italic><tp:taxon-name><tp:taxon-name-part taxon-name-part-type="genus" reg="Breviconia">Breviconia</tp:taxon-name-part> <tp:taxon-name-part taxon-name-part-type="species" reg="acuminata">acuminata</tp:taxon-name-part></tp:taxon-name></italic> sp. nov. ♂ <bold>A</bold>. Holotype, habitus, dorsal view (terminal seta V drawn in two parts, see star); <bold>B</bold>. Paratype 3, left cuticular processes of the cephalothorax; <bold>C</bold>. Holotype, right lateral, dorsolateral, and dorsal cuticular processes; <bold>D</bold>. Holotype, furcal rami, dorsal view; <bold>E</bold>. Paratype 2, right ventral posterior row of spinules and sensillum. Scale bars: 100 μm (<bold>A, C</bold>), 50 μm (<bold>B, D</bold>), 25 μm (<bold>E</bold>).</p></caption><graphic xmlns:xlink="http://www.w3.org/1999/xlink" xlink:href="zookeys-1282-037_article-190452__-g003.jpg" id="oo_1676861.jpg" position="float" orientation="portrait" xlink:type="simple"><uri content-type="original_file" xlink:type="simple">https://binary.pensoft.net/fig/1676861</uri></graphic></fig><p><bold><italic><abbrev xmlns:xlink="http://www.w3.org/1999/xlink" xlink:title="furcal ramus/rami" xlink:type="simple">FR</abbrev></italic></bold> (Fig. <xref ref-type="fig" rid="F3">3A, D</xref>) ~ 8× as long as wide. Outer lateral and dorsal surface covered with spinules. Tube pore located laterally near the base of each ramus. Inner lateral surface smooth. Position of setae: I and II laterally at half length of the ramus. I slightly shorter than II. III and VII inserting subterminally and arising from small pedestals; III longer than IV, located at the outer margin; VII second longest seta, tri-articulate and located dorsally. IV–VI arising terminally; IV approximately as long as I, at outer edge. V longest and multipinnate (drawn in two parts in Fig. <xref ref-type="fig" rid="F3">3A</xref>, see star). VI shortest, at inner edge.</p><p><bold><italic><abbrev xmlns:xlink="http://www.w3.org/1999/xlink" xlink:title="antennule" xlink:type="simple">A1</abbrev></italic></bold> (Fig. <xref ref-type="fig" rid="F4">4</xref>) 7-segmented. First segment: inner margin with row of spinules between the base and the first seta. One group of long spinules ventrally near the base of the first seta. Six setae on the inner margin. First and last inner lateral setae pinnate. Remaining seven setae bare. Outer margin unarmed. Dorsally with one group of longer and one row of shorter spinules between the base and half-length of the segment. Pointed cuticular protrusion at the anterior end of the row of short spinules. Three bare setae of which two grow from small tubercles. Second segment: Small, vaguely rectangular in shape. Dorsal row of small spinules. Inner margin with two long setae and two short setae. Third segment: Tear-shaped. Very small, ~ 1/6<sup>th</sup> of the length of the first segment. Two short setae on the inner margin, one of which growing from small tubercle. Fourth segment: Approximately as long as the first segment. Outer margin with small spinules. Ventrally with 11 bare setae, nine of which are located near the inner margin and one aesthetasc. Aesthetasc and one seta form an acrothek. Fifth segment with one ventral short bare seta near the base of the sixth segment, ~ 4× longer than the sixth segment. Sixth segment with one ventral bare seta near the base of the seventh segment. Seventh segment claw-shaped, curving slightly inwards. One dorsal and one ventral bare seta near the base of the segment, outer margin with four bare setae and one trithek containing two bare setae and one aesthetasc. Setal formula: 1-[9], 2-[4], 3-[2], 4-[10+(1+<abbrev xmlns:xlink="http://www.w3.org/1999/xlink" xlink:title="aesthetasc" xlink:type="simple">aes</abbrev>)], 5-[1], 6-[1], 7-[6+(2+<abbrev xmlns:xlink="http://www.w3.org/1999/xlink" xlink:title="aesthetasc" xlink:type="simple">aes</abbrev>)].</p><fig id="F4" position="float" orientation="portrait"><object-id xmlns:xlink="http://www.w3.org/1999/xlink" content-type="doi" xlink:type="simple">10.3897/zookeys.1282.190452.figure4</object-id><object-id xmlns:xlink="http://www.w3.org/1999/xlink" content-type="arpha" xlink:type="simple">49434D24-83C9-55F2-9376-F18EC24B906C</object-id><label>Figure 4.</label><caption><p><italic><tp:taxon-name><tp:taxon-name-part taxon-name-part-type="genus" reg="Breviconia">Breviconia</tp:taxon-name-part> <tp:taxon-name-part taxon-name-part-type="species" reg="acuminata">acuminata</tp:taxon-name-part></tp:taxon-name></italic> sp. nov. ♂ holotype. Rostrum and left antennule, dorsal view, fourth segment, ventral view. Scale bar: 50 μm.</p></caption><graphic xmlns:xlink="http://www.w3.org/1999/xlink" xlink:href="zookeys-1282-037_article-190452__-g004.jpg" id="oo_1676862.jpg" position="float" orientation="portrait" xlink:type="simple"><uri content-type="original_file" xlink:type="simple">https://binary.pensoft.net/fig/1676862</uri></graphic></fig><p><bold><italic><abbrev xmlns:xlink="http://www.w3.org/1999/xlink" xlink:title="antenna" xlink:type="simple">A2</abbrev></italic></bold> (Fig. <xref ref-type="fig" rid="F5">5A</xref>). Basis and first endopodal segment fused forming allobasis (broken in Fig. <xref ref-type="fig" rid="F5">5A</xref>, marked by arrow). Exopod absent. Endopod 1-segmented, approximately as long as allobasis. Outer margin with row of spinules near the base, one pinnate and one bipinnate abexopodal seta. Inner margin smooth. Endopod with rows of spinules on both outer margins. Outer margin with three bare setae. Terminally with four pinnate setae, three of which geniculate, and two bare setae, one of which very short.</p><fig id="F5" position="float" orientation="portrait"><object-id xmlns:xlink="http://www.w3.org/1999/xlink" content-type="doi" xlink:type="simple">10.3897/zookeys.1282.190452.figure5</object-id><object-id xmlns:xlink="http://www.w3.org/1999/xlink" content-type="arpha" xlink:type="simple">6BE9FF32-6EBB-5CAF-9FC5-70532DC8EB39</object-id><label>Figure 5.</label><caption><p><italic><tp:taxon-name><tp:taxon-name-part taxon-name-part-type="genus" reg="Breviconia">Breviconia</tp:taxon-name-part> <tp:taxon-name-part taxon-name-part-type="species" reg="acuminata">acuminata</tp:taxon-name-part></tp:taxon-name></italic> sp. nov. <bold>A</bold>. ♂ paratype 3, right antenna with broken allobasis (arrowed); <bold>B</bold>. ♀ paratype 1 (“allotype”), left mandibular palpus, rows of spinules added after paratype 2; <bold>C</bold>. ♂ paratype 2, left mandible; <bold>D</bold>. ♂ paratype 2, right maxillula, posterior view; <bold>E</bold>. ♂ paratype 3, left maxilla, posterior view, pinnate seta on basis added after paratype 1; <bold>F</bold>. ♀ paratype 1, right maxilliped, posterior view. Scale bars: 50 μm (<bold>A, B, F</bold>); 20 μm (<bold>C–E</bold>).</p></caption><graphic xmlns:xlink="http://www.w3.org/1999/xlink" xlink:href="zookeys-1282-037_article-190452__-g005.jpg" id="oo_1676863.jpg" position="float" orientation="portrait" xlink:type="simple"><uri content-type="original_file" xlink:type="simple">https://binary.pensoft.net/fig/1676863</uri></graphic></fig><p><bold><italic><abbrev xmlns:xlink="http://www.w3.org/1999/xlink" xlink:title="mandible" xlink:type="simple">Md</abbrev></italic></bold> (Fig. <xref ref-type="fig" rid="F5">5B, C</xref>). Coxa unarmed. Gnathobase with seven teeth and one small, bare seta. Basis, endopod and exopod fused into 1-segmented mandibular palp carrying two rows of spinules on the surface and six setae.</p><p><bold><italic><abbrev xmlns:xlink="http://www.w3.org/1999/xlink" xlink:title="maxillula" xlink:type="simple">Mxl</abbrev></italic></bold> (Fig. <xref ref-type="fig" rid="F5">5D</xref>). Arthrite of praecoxa terminally with two slender and three strong setae, one of the latter ones pinnate. Subapically with two slender bare setae. Coxa with one pinnate seta. Basis, endopod and exopod fused into 1-segmented palp with two endites. Proximal endite with two long, bare and one very short bipinnate seta. Distal endite with one long and one short bare seta. Endopod represented by one long pinnate seta. Exopod represented by one short bare and one long pinnate setae.</p><p><bold><italic><abbrev xmlns:xlink="http://www.w3.org/1999/xlink" xlink:title="maxilla" xlink:type="simple">Mx</abbrev></italic></bold> (Fig. <xref ref-type="fig" rid="F5">5E</xref>). Syncoxa with spinules on both margins and two endites. Proximal endite with one terminal bipinnate spine, one bare and one bipinnate setae. Distal endite with terminal bipinnate spine and one bare seta. Basis fused with syncoxa bearing one claw-like seta fused to basis, two bare setae, and one pinnate seta. Endopod fused to basis, represented by two bare setae.</p><p><bold><italic><abbrev xmlns:xlink="http://www.w3.org/1999/xlink" xlink:title="maxilliped" xlink:type="simple">Mxp</abbrev></italic></bold> (Fig. <xref ref-type="fig" rid="F5">5F</xref>) prehensile, syncoxa terminally with spinules. Basis with rows of spinules on all surfaces. Endopod transformed into large claw, ~ 1.25× as long as the base, with one accompanying minute seta.</p><p><bold><italic><abbrev xmlns:xlink="http://www.w3.org/1999/xlink" xlink:title="swimming leg (pereiopods) 1" xlink:type="simple">P1</abbrev></italic></bold> (Fig. <xref ref-type="fig" rid="F6">6A</xref>). Basis transversally elongated with one bipinnate inner seta and one bipinnate outer spine. Spinules at the base of the outer spine more robust than the other spinules. Tube pore at approximately half-length of the base. Exopod 2-segmented. <abbrev xmlns:xlink="http://www.w3.org/1999/xlink" xlink:title="first segment of the exopod" xlink:type="simple">Exp1</abbrev> with two rows of long spinules near the outer margin, one setule on the inner margin and one outer bipinnate spine. Spinules at the base of the outer spine more robust than the other spinules. <abbrev xmlns:xlink="http://www.w3.org/1999/xlink" xlink:title="second segment of the exopod" xlink:type="simple">Exp2</abbrev> with rows of spinules on both margins, two outer pinnate spines. Terminally with three geniculate setae: one pinnate, one bipinnate and one very long bipinnate seta. Endopod 2-segmented, <abbrev xmlns:xlink="http://www.w3.org/1999/xlink" xlink:title="first segment of the endopod" xlink:type="simple">Enp1</abbrev> twice as long as <abbrev xmlns:xlink="http://www.w3.org/1999/xlink" xlink:title="second segment of the endopod" xlink:type="simple">Enp2</abbrev>. <abbrev xmlns:xlink="http://www.w3.org/1999/xlink" xlink:title="first segment of the endopod" xlink:type="simple">Enp1</abbrev> with row of spinules on the upper half of the inner margin. <abbrev xmlns:xlink="http://www.w3.org/1999/xlink" xlink:title="second segment of the endopod" xlink:type="simple">Enp2</abbrev> with row of spinules on outer margin and patches of spinules on outer margin and surface. Terminally with two bare setae, one of which is very short, and one very long pinnate seta. The two long setae are geniculate.</p><fig id="F6" position="float" orientation="portrait"><object-id xmlns:xlink="http://www.w3.org/1999/xlink" content-type="doi" xlink:type="simple">10.3897/zookeys.1282.190452.figure6</object-id><object-id xmlns:xlink="http://www.w3.org/1999/xlink" content-type="arpha" xlink:type="simple">3D79AEB4-785D-55EF-8A16-F24F789C4A71</object-id><label>Figure 6.</label><caption><p><italic><tp:taxon-name><tp:taxon-name-part taxon-name-part-type="genus" reg="Breviconia">Breviconia</tp:taxon-name-part> <tp:taxon-name-part taxon-name-part-type="species" reg="acuminata">acuminata</tp:taxon-name-part></tp:taxon-name></italic> sp. nov. ♂ paratype 2; <bold>A</bold>. Left <abbrev xmlns:xlink="http://www.w3.org/1999/xlink" xlink:title="swimming leg (pereiopods) 1" xlink:type="simple">P1</abbrev>, anterior view; <bold>B</bold>. Left <abbrev xmlns:xlink="http://www.w3.org/1999/xlink" xlink:title="swimming legs (pereiopods) 2" xlink:type="simple">P2</abbrev>, anterior view. Scale bar: 50 μm.</p></caption><graphic xmlns:xlink="http://www.w3.org/1999/xlink" xlink:href="zookeys-1282-037_article-190452__-g006.jpg" id="oo_1676864.jpg" position="float" orientation="portrait" xlink:type="simple"><uri content-type="original_file" xlink:type="simple">https://binary.pensoft.net/fig/1676864</uri></graphic></fig><p><bold><italic><abbrev xmlns:xlink="http://www.w3.org/1999/xlink" xlink:title="swimming legs (pereiopods) 2" xlink:type="simple">P2</abbrev></italic></bold> (Fig. <xref ref-type="fig" rid="F6">6B</xref>). Basis transversally elongated with patches of spinules along the outer margin and one bipinnate outer spine. Exopod 3-segmented. <abbrev xmlns:xlink="http://www.w3.org/1999/xlink" xlink:title="first segment of the exopod" xlink:type="simple">Exp1</abbrev> with two rows of spinules at the outer margin, one row of spinules at the inner margin and one bipinnate outer spine. <abbrev xmlns:xlink="http://www.w3.org/1999/xlink" xlink:title="second segment of the exopod" xlink:type="simple">Exp2</abbrev> with two rows of spinules at the outer margin, one row of spinules at the inner margin, one outer bipinnate spine and one very long inner bipinnate seta. <abbrev xmlns:xlink="http://www.w3.org/1999/xlink" xlink:title="third segment of the exopod" xlink:type="simple">Exp3</abbrev> with one row of spinules at the outer margin, one row of spinules at the inner margin and two outer bipinnate spines. Terminally with patches of spinules. Two terminal setae, one bipinnate and one plumose and pinnate. Endopod 2-segmented with <abbrev xmlns:xlink="http://www.w3.org/1999/xlink" xlink:title="second segment of the endopod" xlink:type="simple">Enp2</abbrev> 4× longer than <abbrev xmlns:xlink="http://www.w3.org/1999/xlink" xlink:title="first segment of the endopod" xlink:type="simple">Enp1</abbrev>. <abbrev xmlns:xlink="http://www.w3.org/1999/xlink" xlink:title="first segment of the endopod" xlink:type="simple">Enp1</abbrev> with spinule at the inner margin, near the base of <abbrev xmlns:xlink="http://www.w3.org/1999/xlink" xlink:title="second segment of the endopod" xlink:type="simple">Enp2</abbrev>. <abbrev xmlns:xlink="http://www.w3.org/1999/xlink" xlink:title="second segment of the endopod" xlink:type="simple">Enp2</abbrev> with rows of spinules at both margins and one outer bipinnate seta. Terminally with two bipinnate setae of unequal length.</p><p><bold><italic><abbrev xmlns:xlink="http://www.w3.org/1999/xlink" xlink:title="swimming legs (pereiopods) 3" xlink:type="simple">P3</abbrev></italic></bold> (Fig. <xref ref-type="fig" rid="F7">7A</xref>). Basis transversally elongated with patches of spinules along the outer margin and one bipinnate outer spine. Exopod 3-segmented. <abbrev xmlns:xlink="http://www.w3.org/1999/xlink" xlink:title="first segment of the exopod" xlink:type="simple">Exp1</abbrev> with patches of spinules at both margins and one bipinnate outer spine. <abbrev xmlns:xlink="http://www.w3.org/1999/xlink" xlink:title="second segment of the exopod" xlink:type="simple">Exp2</abbrev> with patches of spinules at both margins, one bipinnate outer spine and one very long plumose inner seta. <abbrev xmlns:xlink="http://www.w3.org/1999/xlink" xlink:title="third segment of the exopod" xlink:type="simple">Exp3</abbrev> with rows of spinules at both margins and two outer bipinnate. Terminally with two setae, one bipinnate and one plumose and pinnate. Endopod 2-segmented with <abbrev xmlns:xlink="http://www.w3.org/1999/xlink" xlink:title="second segment of the endopod" xlink:type="simple">Enp2</abbrev> 4× longer than <abbrev xmlns:xlink="http://www.w3.org/1999/xlink" xlink:title="first segment of the endopod" xlink:type="simple">Enp1</abbrev>. <abbrev xmlns:xlink="http://www.w3.org/1999/xlink" xlink:title="first segment of the endopod" xlink:type="simple">Enp1</abbrev> with spinules at the inner margin, near the base of <abbrev xmlns:xlink="http://www.w3.org/1999/xlink" xlink:title="second segment of the endopod" xlink:type="simple">Enp2</abbrev>. <abbrev xmlns:xlink="http://www.w3.org/1999/xlink" xlink:title="second segment of the endopod" xlink:type="simple">Enp2</abbrev> with row of spinules on both margins. Smooth recurved apophysis growing distally from inner margin. Terminally with two bipinnate setae of unequal length.</p><fig id="F7" position="float" orientation="portrait"><object-id xmlns:xlink="http://www.w3.org/1999/xlink" content-type="doi" xlink:type="simple">10.3897/zookeys.1282.190452.figure7</object-id><object-id xmlns:xlink="http://www.w3.org/1999/xlink" content-type="arpha" xlink:type="simple">0364CED8-8773-5EE0-9A1F-2413D7A9A392</object-id><label>Figure 7.</label><caption><p><italic><tp:taxon-name><tp:taxon-name-part taxon-name-part-type="genus" reg="Breviconia">Breviconia</tp:taxon-name-part> <tp:taxon-name-part taxon-name-part-type="species" reg="acuminata">acuminata</tp:taxon-name-part></tp:taxon-name></italic> sp. nov. ♂ paratype 2 <bold>A</bold>. Right <abbrev xmlns:xlink="http://www.w3.org/1999/xlink" xlink:title="swimming legs (pereiopods) 3" xlink:type="simple">P3</abbrev>, anterior view; <bold>B</bold>. Right <abbrev xmlns:xlink="http://www.w3.org/1999/xlink" xlink:title="swimming legs (pereiopods) 4" xlink:type="simple">P4</abbrev>, anterior view. Scale bar: 50 μm.</p></caption><graphic xmlns:xlink="http://www.w3.org/1999/xlink" xlink:href="zookeys-1282-037_article-190452__-g007.jpg" id="oo_1676865.jpg" position="float" orientation="portrait" xlink:type="simple"><uri content-type="original_file" xlink:type="simple">https://binary.pensoft.net/fig/1676865</uri></graphic></fig><p><bold><italic><abbrev xmlns:xlink="http://www.w3.org/1999/xlink" xlink:title="swimming legs (pereiopods) 4" xlink:type="simple">P4</abbrev></italic></bold> (Fig. <xref ref-type="fig" rid="F7">7B</xref>). Basis transversally elongated with patches of spinules along the outer margin and one bipinnate outer spine. Exopod 3-segmented. <abbrev xmlns:xlink="http://www.w3.org/1999/xlink" xlink:title="first segment of the exopod" xlink:type="simple">Exp1</abbrev> with patches of spinules at both margins and one bipinnate outer spine. <abbrev xmlns:xlink="http://www.w3.org/1999/xlink" xlink:title="second segment of the exopod" xlink:type="simple">Exp2</abbrev> with patches of spinules at both margins, one bipinnate outer spine and one very long plumose inner seta. <abbrev xmlns:xlink="http://www.w3.org/1999/xlink" xlink:title="third segment of the exopod" xlink:type="simple">Exp3</abbrev> with rows of spinules at both margins and two outer bipinnate spines. Terminally with two setae, one bipinnate and one plumose and pinnate. Endopod 2-segmented with <abbrev xmlns:xlink="http://www.w3.org/1999/xlink" xlink:title="second segment of the endopod" xlink:type="simple">Enp2</abbrev> 4× longer than <abbrev xmlns:xlink="http://www.w3.org/1999/xlink" xlink:title="first segment of the endopod" xlink:type="simple">Enp1</abbrev>. <abbrev xmlns:xlink="http://www.w3.org/1999/xlink" xlink:title="first segment of the endopod" xlink:type="simple">Enp1</abbrev> smooth. <abbrev xmlns:xlink="http://www.w3.org/1999/xlink" xlink:title="second segment of the endopod" xlink:type="simple">Enp2</abbrev> with row of spinules on both margins and one subterminal bipinnate outer spine. Terminally with two bipinnate setae of unequal length.</p><p>The setal formula of <abbrev xmlns:xlink="http://www.w3.org/1999/xlink" xlink:title="swimming leg (pereiopods) 1" xlink:type="simple">P1</abbrev>–<abbrev xmlns:xlink="http://www.w3.org/1999/xlink" xlink:title="swimming legs (pereiopods) 4" xlink:type="simple">P4</abbrev> of both sexes is given in Table <xref ref-type="table" rid="T2">2</xref>.</p><table-wrap id="T2" position="float" orientation="portrait"><label>Table 2.</label><caption><p>Setal formula of swimming legs <abbrev xmlns:xlink="http://www.w3.org/1999/xlink" xlink:title="swimming leg (pereiopods) 1" xlink:type="simple">P1</abbrev>–<abbrev xmlns:xlink="http://www.w3.org/1999/xlink" xlink:title="swimming legs (pereiopods) 4" xlink:type="simple">P4</abbrev> of <italic><tp:taxon-name><tp:taxon-name-part taxon-name-part-type="genus" reg="Breviconia">Breviconia</tp:taxon-name-part> <tp:taxon-name-part taxon-name-part-type="species" reg="acuminata">acuminata</tp:taxon-name-part></tp:taxon-name></italic> sp. nov. following <xref ref-type="bibr" rid="B32">Sewell (1949)</xref>. Roman numerals: outer elements; Arabian numerals: apical/inner elements. Note the sexual dimorphisms in male and female <abbrev xmlns:xlink="http://www.w3.org/1999/xlink" xlink:title="swimming legs (pereiopods) 3" xlink:type="simple">P3</abbrev> and <abbrev xmlns:xlink="http://www.w3.org/1999/xlink" xlink:title="swimming legs (pereiopods) 4" xlink:type="simple">P4</abbrev>.</p></caption><table><tbody><tr><th rowspan="1" colspan="1">Swimming leg</th><th rowspan="1" colspan="1">Exopod</th><th rowspan="1" colspan="1">Endopod</th></tr><tr><td rowspan="1" colspan="1">
                      <abbrev xmlns:xlink="http://www.w3.org/1999/xlink" xlink:title="swimming leg (pereiopods) 1" xlink:type="simple">P1</abbrev>
                    </td><td rowspan="1" colspan="1">I-0: II,3,0</td><td rowspan="1" colspan="1">0-0:0,2,1</td></tr><tr><td rowspan="1" colspan="1">
                      <abbrev xmlns:xlink="http://www.w3.org/1999/xlink" xlink:title="swimming legs (pereiopods) 2" xlink:type="simple">P2</abbrev>
                    </td><td rowspan="1" colspan="1">I-0: I-1: II,2,0</td><td rowspan="1" colspan="1">0-0:0,2,1</td></tr><tr><td rowspan="1" colspan="1"><abbrev xmlns:xlink="http://www.w3.org/1999/xlink" xlink:title="swimming legs (pereiopods) 3" xlink:type="simple">P3</abbrev> male</td><td rowspan="1" colspan="1">I-0: I-1: II,2,0</td><td rowspan="1" colspan="1">0-0: 0(apophysis),2,0</td></tr><tr><td rowspan="1" colspan="1"><abbrev xmlns:xlink="http://www.w3.org/1999/xlink" xlink:title="swimming legs (pereiopods) 3" xlink:type="simple">P3</abbrev> female</td><td rowspan="1" colspan="1">I-0: I-1: II,2,0</td><td rowspan="1" colspan="1">0-0: I,2,1</td></tr><tr><td rowspan="1" colspan="1"><abbrev xmlns:xlink="http://www.w3.org/1999/xlink" xlink:title="swimming legs (pereiopods) 4" xlink:type="simple">P4</abbrev> male</td><td rowspan="1" colspan="1">I-0: I-1: II,2,0</td><td rowspan="1" colspan="1">0-0: I,2,0</td></tr><tr><td rowspan="1" colspan="1"><abbrev xmlns:xlink="http://www.w3.org/1999/xlink" xlink:title="swimming legs (pereiopods) 4" xlink:type="simple">P4</abbrev> female</td><td rowspan="1" colspan="1">I-0: I-1: II,2,0</td><td rowspan="1" colspan="1">0-0: I,2,1</td></tr></tbody></table></table-wrap><p><bold><italic><abbrev xmlns:xlink="http://www.w3.org/1999/xlink" xlink:title="swimming legs (pereiopods) 5" xlink:type="simple">P5</abbrev></italic></bold> (Fig. <xref ref-type="fig" rid="F8">8A</xref>). Baseoendopod elongated with one bare outer seta arising from a long setophore which reaches 1.5× the length of the exopod. Patch of spinules and one tube pore at the base of the setophore. Endopodal lobe with isolated spinules at both margins. Terminally with one inner bipinnate spine, one outer pinnate spine and one tube pore in between the spines. Exopod 4× as long as wide, with a patch of spinules at the inner margin, one large bipinnate inner spine and two outer spines. Terminally with one long bipinnate seta, one short bipinnate seta and a tube pore in between the two setae.</p><fig id="F8" position="float" orientation="portrait"><object-id xmlns:xlink="http://www.w3.org/1999/xlink" content-type="doi" xlink:type="simple">10.3897/zookeys.1282.190452.figure8</object-id><object-id xmlns:xlink="http://www.w3.org/1999/xlink" content-type="arpha" xlink:type="simple">CC07CD4A-626E-5585-8BC3-E1F4E838DA25</object-id><label>Figure 8.</label><caption><p><italic><tp:taxon-name><tp:taxon-name-part taxon-name-part-type="genus" reg="Breviconia">Breviconia</tp:taxon-name-part> <tp:taxon-name-part taxon-name-part-type="species" reg="acuminata">acuminata</tp:taxon-name-part></tp:taxon-name></italic> sp. nov. ♂ paratype 2. <bold>A</bold>. Left <abbrev xmlns:xlink="http://www.w3.org/1999/xlink" xlink:title="swimming legs (pereiopods) 5" xlink:type="simple">P5</abbrev>, anterior view; <bold>B</bold>. Right <abbrev xmlns:xlink="http://www.w3.org/1999/xlink" xlink:title="swimming leg (pereiopods) 6" xlink:type="simple">P6</abbrev>. Scale bar: 50 μm.</p></caption><graphic xmlns:xlink="http://www.w3.org/1999/xlink" xlink:href="zookeys-1282-037_article-190452__-g008.jpg" id="oo_1676866.jpg" position="float" orientation="portrait" xlink:type="simple"><uri content-type="original_file" xlink:type="simple">https://binary.pensoft.net/fig/1676866</uri></graphic></fig><p><bold><italic><abbrev xmlns:xlink="http://www.w3.org/1999/xlink" xlink:title="swimming leg (pereiopods) 6" xlink:type="simple">P6</abbrev></italic></bold> (Fig. <xref ref-type="fig" rid="F8">8B</xref>) asymmetrical, with only one functional member. Bulbous base with a small tubercle bearing a terminal bare seta. Base tapers towards the other side where it fuses with the somite.</p></tp:treatment-sec><tp:treatment-sec sec-type="Description of adult female"><title>Description of adult female.</title><p><bold><italic>Habitus</italic></bold> (Figs <xref ref-type="fig" rid="F9">9</xref>, <xref ref-type="fig" rid="F10">10A</xref>). Mean total body length of all examined specimens measured from anterior tip of rostrum to posterior tip of the <abbrev xmlns:xlink="http://www.w3.org/1999/xlink" xlink:title="furcal ramus/rami" xlink:type="simple">FR</abbrev>: 840 μm (<italic>n</italic> = 5; length of paratype 1 (“allotype”) depicted in Fig. <xref ref-type="fig" rid="F10">10</xref>: 800 μm). Rostrum (Figs <xref ref-type="fig" rid="F10">10A</xref>, <xref ref-type="fig" rid="F11">11B</xref>) as in male. Single cuticular processes with one lateral and one terminal sensillum at the posterior corners of the cephalothorax. Approximately as long as the cuticular processes at the posterior margin. Last thoracic and first abdominal somite fused to form <abbrev xmlns:xlink="http://www.w3.org/1999/xlink" xlink:title="genital double somite" xlink:type="simple">GDS</abbrev>. Original separation indicated dorsally by a row of spinules and the position of the lateral and dorsolateral cuticular processes. Otherwise as in male.</p><fig id="F9" position="float" orientation="portrait"><object-id xmlns:xlink="http://www.w3.org/1999/xlink" content-type="doi" xlink:type="simple">10.3897/zookeys.1282.190452.figure9</object-id><object-id xmlns:xlink="http://www.w3.org/1999/xlink" content-type="arpha" xlink:type="simple">BDFB1559-F8CC-51AB-B4C6-CCF74C9F9B63</object-id><label>Figure 9.</label><caption><p><italic><tp:taxon-name><tp:taxon-name-part taxon-name-part-type="genus" reg="Breviconia">Breviconia</tp:taxon-name-part> <tp:taxon-name-part taxon-name-part-type="species" reg="acuminata">acuminata</tp:taxon-name-part></tp:taxon-name></italic> sp. nov. ♀ paratype 7. <abbrev xmlns:xlink="http://www.w3.org/1999/xlink" xlink:title="confocal laser-scanning microscope" xlink:type="simple">CLSM</abbrev> image. Dorsal, ventral view (left, right). Body length of depicted specimen 841 μm (from anterior tip of rostrum to posterior end of the furcal rami).</p></caption><graphic xmlns:xlink="http://www.w3.org/1999/xlink" xlink:href="zookeys-1282-037_article-190452__-g009.jpg" id="oo_1676867.jpg" position="float" orientation="portrait" xlink:type="simple"><uri content-type="original_file" xlink:type="simple">https://binary.pensoft.net/fig/1676867</uri></graphic></fig><fig id="F10" position="float" orientation="portrait"><object-id xmlns:xlink="http://www.w3.org/1999/xlink" content-type="doi" xlink:type="simple">10.3897/zookeys.1282.190452.figure10</object-id><object-id xmlns:xlink="http://www.w3.org/1999/xlink" content-type="arpha" xlink:type="simple">F637047A-1F50-56EB-BEB3-B9DAF3BBD367</object-id><label>Figure 10.</label><caption><p><italic><tp:taxon-name><tp:taxon-name-part taxon-name-part-type="genus" reg="Breviconia">Breviconia</tp:taxon-name-part> <tp:taxon-name-part taxon-name-part-type="species" reg="acuminata">acuminata</tp:taxon-name-part></tp:taxon-name></italic> sp. nov. ♀ paratype 1 (“allotype”). <bold>A</bold>. Habitus, dorsal view (terminal setae V drawn in two parts, see symbols); <bold>B</bold>. Left lateral, dorsolateral, and dorsal cuticular processes; <bold>C</bold>. Furcal rami, dorsal view. Scale bars: 100 μm (<bold>A</bold>); 50 μm (<bold>B, C</bold>).</p></caption><graphic xmlns:xlink="http://www.w3.org/1999/xlink" xlink:href="zookeys-1282-037_article-190452__-g010.jpg" id="oo_1676868.jpg" position="float" orientation="portrait" xlink:type="simple"><uri content-type="original_file" xlink:type="simple">https://binary.pensoft.net/fig/1676868</uri></graphic></fig><p><bold><italic><abbrev xmlns:xlink="http://www.w3.org/1999/xlink" xlink:title="furcal ramus/rami" xlink:type="simple">FR</abbrev></italic></bold> (Fig. <xref ref-type="fig" rid="F10">10A, C</xref>) ~ 12× as long as wide. Armament as in male (terminal seta V drawn in two parts in Fig. <xref ref-type="fig" rid="F10">10A</xref>, see symbols).</p><p><bold><italic><abbrev xmlns:xlink="http://www.w3.org/1999/xlink" xlink:title="antennule" xlink:type="simple">A1</abbrev></italic></bold> (Fig. <xref ref-type="fig" rid="F11">11A</xref>) 3-segmented, with dense coverage of tiny spinules on all segments. First segment: Inner margin with row of spinules. Outer margin with rows of spinules between the base and the half-point. One group of long spinules on a dorsal cuticular process at the base of the segment. No seta on the inner margin. Outer margin with six setae: one at the half-point and five distally. Dorsal surface distally with a cuticular process and three setae. Second segment: as long as first segment. No seta on inner margin. Outer margin with seven setae, three of which grow from tubercles. Distally with one long aesthetasc and one seta forming an acrothek. Third segment: slightly shorter than second segment. Inner margin with five setae. Outer margin with three setae. Distally with one dorsal seta and a trithek containing one aesthetasc and two bare setae. Setal formula: 1-[9], 2-[7+(1+<abbrev xmlns:xlink="http://www.w3.org/1999/xlink" xlink:title="aesthetasc" xlink:type="simple">aes</abbrev>)], 3-[9+(2+<abbrev xmlns:xlink="http://www.w3.org/1999/xlink" xlink:title="aesthetasc" xlink:type="simple">aes</abbrev>)].</p><fig id="F11" position="float" orientation="portrait"><object-id xmlns:xlink="http://www.w3.org/1999/xlink" content-type="doi" xlink:type="simple">10.3897/zookeys.1282.190452.figure11</object-id><object-id xmlns:xlink="http://www.w3.org/1999/xlink" content-type="arpha" xlink:type="simple">210FD6B2-ED7F-5DCC-B25A-FD4E084088B0</object-id><label>Figure 11.</label><caption><p><italic><tp:taxon-name><tp:taxon-name-part taxon-name-part-type="genus" reg="Breviconia">Breviconia</tp:taxon-name-part> <tp:taxon-name-part taxon-name-part-type="species" reg="acuminata">acuminata</tp:taxon-name-part></tp:taxon-name></italic> sp. nov. ♀ paratype 1 (“allotype”). <bold>A</bold>. Right antennule, dorsal view; <bold>B</bold>. Rostrum. Scale bar: 50 μm.</p></caption><graphic xmlns:xlink="http://www.w3.org/1999/xlink" xlink:href="zookeys-1282-037_article-190452__-g011.jpg" id="oo_1676869.jpg" position="float" orientation="portrait" xlink:type="simple"><uri content-type="original_file" xlink:type="simple">https://binary.pensoft.net/fig/1676869</uri></graphic></fig><p><abbrev xmlns:xlink="http://www.w3.org/1999/xlink" xlink:title="antenna" xlink:type="simple">A2</abbrev>, <abbrev xmlns:xlink="http://www.w3.org/1999/xlink" xlink:title="mandible" xlink:type="simple">Md</abbrev>, <abbrev xmlns:xlink="http://www.w3.org/1999/xlink" xlink:title="maxillula" xlink:type="simple">Mxl</abbrev>, <abbrev xmlns:xlink="http://www.w3.org/1999/xlink" xlink:title="maxilla" xlink:type="simple">Mx</abbrev>, <abbrev xmlns:xlink="http://www.w3.org/1999/xlink" xlink:title="maxilliped" xlink:type="simple">Mxp</abbrev>, <abbrev xmlns:xlink="http://www.w3.org/1999/xlink" xlink:title="swimming leg (pereiopods) 1" xlink:type="simple">P1</abbrev>, and <abbrev xmlns:xlink="http://www.w3.org/1999/xlink" xlink:title="swimming legs (pereiopods) 2" xlink:type="simple">P2</abbrev> as in male.</p><p><bold><italic><abbrev xmlns:xlink="http://www.w3.org/1999/xlink" xlink:title="swimming legs (pereiopods) 3" xlink:type="simple">P3</abbrev></italic></bold> (Fig. <xref ref-type="fig" rid="F12">12A</xref>). Exopod as in male. Endopod 2-segmented. <abbrev xmlns:xlink="http://www.w3.org/1999/xlink" xlink:title="second segment of the endopod" xlink:type="simple">Enp2</abbrev> 4× longer than <abbrev xmlns:xlink="http://www.w3.org/1999/xlink" xlink:title="first segment of the endopod" xlink:type="simple">Enp1</abbrev>. <abbrev xmlns:xlink="http://www.w3.org/1999/xlink" xlink:title="first segment of the endopod" xlink:type="simple">Enp1</abbrev> with short spinules on both lateral margins. <abbrev xmlns:xlink="http://www.w3.org/1999/xlink" xlink:title="second segment of the endopod" xlink:type="simple">Enp2</abbrev> covered with short spinules. Laterally with row of spinules on both margins, one outer bipinnate seta and one subterminal inner bipinnate spine. Terminally with a patch of spinules, one short bipinnate seta and one plumose seta.</p><fig id="F12" position="float" orientation="portrait"><object-id xmlns:xlink="http://www.w3.org/1999/xlink" content-type="doi" xlink:type="simple">10.3897/zookeys.1282.190452.figure12</object-id><object-id xmlns:xlink="http://www.w3.org/1999/xlink" content-type="arpha" xlink:type="simple">EF893541-AD2B-5E87-B99B-647B87D9653B</object-id><label>Figure 12.</label><caption><p><italic><tp:taxon-name><tp:taxon-name-part taxon-name-part-type="genus" reg="Breviconia">Breviconia</tp:taxon-name-part> <tp:taxon-name-part taxon-name-part-type="species" reg="acuminata">acuminata</tp:taxon-name-part></tp:taxon-name></italic> sp. nov. ♀ paratype 1 (“allotype”). <bold>A</bold>. Right <abbrev xmlns:xlink="http://www.w3.org/1999/xlink" xlink:title="swimming legs (pereiopods) 3" xlink:type="simple">P3</abbrev> endopod, anterior view; <bold>B</bold>. Left <abbrev xmlns:xlink="http://www.w3.org/1999/xlink" xlink:title="swimming legs (pereiopods) 4" xlink:type="simple">P4</abbrev> endopod (spinule on <abbrev xmlns:xlink="http://www.w3.org/1999/xlink" xlink:title="first segment of the endopod" xlink:type="simple">enp1</abbrev> added after right <abbrev xmlns:xlink="http://www.w3.org/1999/xlink" xlink:title="swimming legs (pereiopods) 4" xlink:type="simple">P4</abbrev>), anterior view. Scale bar: 50 μm.</p></caption><graphic xmlns:xlink="http://www.w3.org/1999/xlink" xlink:href="zookeys-1282-037_article-190452__-g012.jpg" id="oo_1676870.jpg" position="float" orientation="portrait" xlink:type="simple"><uri content-type="original_file" xlink:type="simple">https://binary.pensoft.net/fig/1676870</uri></graphic></fig><p><bold><italic><abbrev xmlns:xlink="http://www.w3.org/1999/xlink" xlink:title="swimming legs (pereiopods) 4" xlink:type="simple">P4</abbrev></italic></bold> (Fig. <xref ref-type="fig" rid="F12">12B</xref>). Exopod as in male. Endopod 2-segmented. <abbrev xmlns:xlink="http://www.w3.org/1999/xlink" xlink:title="second segment of the endopod" xlink:type="simple">Enp2</abbrev> 5× longer than <abbrev xmlns:xlink="http://www.w3.org/1999/xlink" xlink:title="first segment of the endopod" xlink:type="simple">Enp1</abbrev>. <abbrev xmlns:xlink="http://www.w3.org/1999/xlink" xlink:title="first segment of the endopod" xlink:type="simple">Enp1</abbrev> with spinule. <abbrev xmlns:xlink="http://www.w3.org/1999/xlink" xlink:title="second segment of the endopod" xlink:type="simple">Enp2</abbrev> covered with short spinules. Laterally with row of spinules on both margins below the half-point, one outer bipinnate seta and one subterminal inner bipinnate spine. Terminally with patches of spinules, one short bipinnate seta and one plumose seta.</p><p><bold><italic><abbrev xmlns:xlink="http://www.w3.org/1999/xlink" xlink:title="swimming legs (pereiopods) 5" xlink:type="simple">P5</abbrev></italic></bold> (Fig. <xref ref-type="fig" rid="F13">13A, B</xref>). Baseoendopod elongated with one outer seta arising from a long setophore which reaches two thirds the length of the exopod. Patch of spinules and one tube pore at the base of the setophore. Endopodal lobe with patches of spinules at both margins and two inner bipinnate spines. Terminally with two bipinnate setae and one tube pore at the inner margin. Exopod 8× as long as wide, with rows of spinules at both margins, one large bipinnate inner seta and two short bipinnate outer spines. Terminally with one long bipinnate seta, one short bipinnate seta and a tube pore in between the two setae.</p><fig id="F13" position="float" orientation="portrait"><object-id xmlns:xlink="http://www.w3.org/1999/xlink" content-type="doi" xlink:type="simple">10.3897/zookeys.1282.190452.figure13</object-id><object-id xmlns:xlink="http://www.w3.org/1999/xlink" content-type="arpha" xlink:type="simple">2C318C64-50A6-5402-B4D9-7FCA2366F525</object-id><label>Figure 13.</label><caption><p><italic><tp:taxon-name><tp:taxon-name-part taxon-name-part-type="genus" reg="Breviconia">Breviconia</tp:taxon-name-part> <tp:taxon-name-part taxon-name-part-type="species" reg="acuminata">acuminata</tp:taxon-name-part></tp:taxon-name></italic> sp. nov. ♀ paratype 1 (“allotype”). <bold>A</bold>. Left <abbrev xmlns:xlink="http://www.w3.org/1999/xlink" xlink:title="swimming legs (pereiopods) 5" xlink:type="simple">P5</abbrev>, anterior view. Arrow indicates aberrant pinnate seta on an outgrowth at the baseoendopod; <bold>B</bold>. <abbrev xmlns:xlink="http://www.w3.org/1999/xlink" xlink:title="swimming legs (pereiopods) 5" xlink:type="simple">P5</abbrev> right endopodal lobe, anterior view; <bold>C</bold>. <abbrev xmlns:xlink="http://www.w3.org/1999/xlink" xlink:title="swimming leg (pereiopods) 6" xlink:type="simple">P6</abbrev> and genital field. Scale bar: 50 μm.</p></caption><graphic xmlns:xlink="http://www.w3.org/1999/xlink" xlink:href="zookeys-1282-037_article-190452__-g013.jpg" id="oo_1676871.jpg" position="float" orientation="portrait" xlink:type="simple"><uri content-type="original_file" xlink:type="simple">https://binary.pensoft.net/fig/1676871</uri></graphic></fig><p><bold><italic><abbrev xmlns:xlink="http://www.w3.org/1999/xlink" xlink:title="swimming leg (pereiopods) 6" xlink:type="simple">P6</abbrev> and <abbrev xmlns:xlink="http://www.w3.org/1999/xlink" xlink:title="genital double somite" xlink:type="simple">GDS</abbrev></italic></bold> (Fig. <xref ref-type="fig" rid="F13">13C</xref>). <abbrev xmlns:xlink="http://www.w3.org/1999/xlink" xlink:title="swimming leg (pereiopods) 6" xlink:type="simple">P6</abbrev> small with three bare minute setae, forming the genital operculum. Gonopore located ventrally in the middle of the <abbrev xmlns:xlink="http://www.w3.org/1999/xlink" xlink:title="genital double somite" xlink:type="simple">GDS</abbrev>.</p></tp:treatment-sec><tp:treatment-sec sec-type="Malformations present in examined specimens"><title>Malformations present in examined specimens.</title><p>Base of left <abbrev xmlns:xlink="http://www.w3.org/1999/xlink" xlink:title="swimming legs (pereiopods) 5" xlink:type="simple">P5</abbrev> of paratype 1 (“allotype”) with a short outgrowth near the baseoendopod bearing one terminal pinnate seta (Fig. <xref ref-type="fig" rid="F13">13A</xref>, arrowed).</p><p>Both specimens from station 202 (Bransfield Strait) exhibited morphological variations, but to different degrees. The lateral, dorsolateral, and dorsal cuticular processes, with the exception of the two eponymous processes on the cephalothorax, of male paratype 9 were less well developed than in the other specimens (Fig. <xref ref-type="fig" rid="F14">14</xref>). All cuticular processes on the cephalothorax and the <abbrev xmlns:xlink="http://www.w3.org/1999/xlink" xlink:title="swimming legs (pereiopods) 2" xlink:type="simple">P2</abbrev>–<abbrev xmlns:xlink="http://www.w3.org/1999/xlink" xlink:title="swimming legs (pereiopods) 5" xlink:type="simple">P5</abbrev>-bearing somites of the female paratype 10 were reduced, with the two eponymous processes on the cephalothorax barely reaching beyond its posterior margin (Fig. <xref ref-type="fig" rid="F15">15</xref>).</p><fig id="F14" position="float" orientation="portrait"><object-id xmlns:xlink="http://www.w3.org/1999/xlink" content-type="doi" xlink:type="simple">10.3897/zookeys.1282.190452.figure14</object-id><object-id xmlns:xlink="http://www.w3.org/1999/xlink" content-type="arpha" xlink:type="simple">49292727-77DB-5B5C-91A7-C86A6F7DEAFA</object-id><label>Figure 14.</label><caption><p><italic><tp:taxon-name><tp:taxon-name-part taxon-name-part-type="genus" reg="Breviconia">Breviconia</tp:taxon-name-part> <tp:taxon-name-part taxon-name-part-type="species" reg="acuminata">acuminata</tp:taxon-name-part></tp:taxon-name></italic> sp. nov. ♂ paratype 9. <abbrev xmlns:xlink="http://www.w3.org/1999/xlink" xlink:title="confocal laser-scanning microscope" xlink:type="simple">CLSM</abbrev> image. Dorsal, ventral view (left, right). Body length of depicted specimen 541 μm (from anterior tip of rostrum to posterior end of the furcal rami).</p></caption><graphic xmlns:xlink="http://www.w3.org/1999/xlink" xlink:href="zookeys-1282-037_article-190452__-g014.jpg" id="oo_1676872.jpg" position="float" orientation="portrait" xlink:type="simple"><uri content-type="original_file" xlink:type="simple">https://binary.pensoft.net/fig/1676872</uri></graphic></fig><fig id="F15" position="float" orientation="portrait"><object-id xmlns:xlink="http://www.w3.org/1999/xlink" content-type="doi" xlink:type="simple">10.3897/zookeys.1282.190452.figure15</object-id><object-id xmlns:xlink="http://www.w3.org/1999/xlink" content-type="arpha" xlink:type="simple">B1B47268-9834-5EAF-88DB-DE23D518C566</object-id><label>Figure 15.</label><caption><p><italic><tp:taxon-name><tp:taxon-name-part taxon-name-part-type="genus" reg="Breviconia">Breviconia</tp:taxon-name-part> <tp:taxon-name-part taxon-name-part-type="species" reg="acuminata">acuminata</tp:taxon-name-part></tp:taxon-name></italic> sp. nov. ♀ paratype 10. <abbrev xmlns:xlink="http://www.w3.org/1999/xlink" xlink:title="confocal laser-scanning microscope" xlink:type="simple">CLSM</abbrev> image. Dorsal, ventral view (left, right). Body length of depicted specimen 665 μm (from anterior tip of rostrum to posterior end of the furcal rami).</p></caption><graphic xmlns:xlink="http://www.w3.org/1999/xlink" xlink:href="zookeys-1282-037_article-190452__-g015.jpg" id="oo_1676873.jpg" position="float" orientation="portrait" xlink:type="simple"><uri content-type="original_file" xlink:type="simple">https://binary.pensoft.net/fig/1676873</uri></graphic></fig></tp:treatment-sec><tp:treatment-sec sec-type="Etymology"><title>Etymology.</title><p>The epithet <italic>acuminata</italic> (Latin, meaning sharp, pointed or tapering) refers to the two prominent cuticular outgrowths on the posterior margin of the cephalothorax, which taper towards a tip lacking a terminal sensillum, and to the fact that all specimens were found at stations located near the tip of the Antarctic Peninsula.</p></tp:treatment-sec><tp:treatment-sec sec-type="Phylogenetic analysis"><title>Phylogenetic analysis.</title><p>The assignment of <italic><tp:taxon-name><tp:taxon-name-part taxon-name-part-type="genus" reg="Breviconia">Breviconia</tp:taxon-name-part> <tp:taxon-name-part taxon-name-part-type="species" reg="acuminata">acuminata</tp:taxon-name-part></tp:taxon-name></italic> sp. nov. to the <tp:taxon-name><tp:taxon-name-part taxon-name-part-type="subfamily" reg="Ancorabolinae">Ancorabolinae</tp:taxon-name-part></tp:taxon-name><italic>sensu</italic><xref ref-type="bibr" rid="B13">George (2020)</xref> was clearly possible because the species exhibits all autapomorphic characters of the subfamily (cf. <xref ref-type="bibr" rid="B13">George 2020</xref>). Inside the <tp:taxon-name><tp:taxon-name-part taxon-name-part-type="subfamily" reg="Ancorabolinae">Ancorabolinae</tp:taxon-name-part></tp:taxon-name>, the phylogenetic comparison of the new species was mainly focused on the genera <italic><tp:taxon-name><tp:taxon-name-part taxon-name-part-type="genus" reg="Arthropsyllus">Arthropsyllus</tp:taxon-name-part></tp:taxon-name></italic>, <italic><tp:taxon-name><tp:taxon-name-part taxon-name-part-type="genus" reg="Breviconia">Breviconia</tp:taxon-name-part></tp:taxon-name></italic> and <italic><tp:taxon-name><tp:taxon-name-part taxon-name-part-type="genus" reg="Uptionyx">Uptionyx</tp:taxon-name-part></tp:taxon-name></italic> because <italic><tp:taxon-name><tp:taxon-name-part taxon-name-part-type="genus" reg="Breviconia">B.</tp:taxon-name-part> <tp:taxon-name-part taxon-name-part-type="species" reg="acuminata">acuminata</tp:taxon-name-part></tp:taxon-name></italic> sp. nov. does not share the six autapomorphies of the monophylum <italic><tp:taxon-name><tp:taxon-name-part taxon-name-part-type="genus" reg="Juxtaramia">Juxtaramia</tp:taxon-name-part></tp:taxon-name>—<tp:taxon-name><tp:taxon-name-part taxon-name-part-type="genus" reg="Ancorabolus">Ancorabolus</tp:taxon-name-part></tp:taxon-name></italic> postulated by <xref ref-type="bibr" rid="B19">Gómez and Conroy-Dalton (2002)</xref>.</p><p>Of the four autapomorphies of a monophylum <italic><tp:taxon-name><tp:taxon-name-part taxon-name-part-type="genus" reg="Breviconia">Breviconia</tp:taxon-name-part></tp:taxon-name></italic> assumed by <xref ref-type="bibr" rid="B6">Garlitska et al. (2022)</xref>, <italic><tp:taxon-name><tp:taxon-name-part taxon-name-part-type="genus" reg="Breviconia">B.</tp:taxon-name-part> <tp:taxon-name-part taxon-name-part-type="species" reg="acuminata">acuminata</tp:taxon-name-part></tp:taxon-name></italic> sp. nov. shares two [plesiomorphic state in square brackets]:</p><list list-type="order"><list-item><p>The <abbrev xmlns:xlink="http://www.w3.org/1999/xlink" xlink:title="maxilla" xlink:type="simple">mx</abbrev> has completely regressed the endopod; it is now represented only by two setae [endopod still present as a small, knob-like segment bearing two setae];
</p></list-item><list-item><p>The distal endite of the <abbrev xmlns:xlink="http://www.w3.org/1999/xlink" xlink:title="maxilla" xlink:type="simple">mx</abbrev> now only bears two setae [endite still bears three setae].
</p></list-item></list><p>Their assignment to <italic><tp:taxon-name><tp:taxon-name-part taxon-name-part-type="genus" reg="Breviconia">Breviconia</tp:taxon-name-part></tp:taxon-name></italic> and their monophyletic status can thus be satisfactorily justified, even though two of the criteria listed by <xref ref-type="bibr" rid="B6">Garlitska et al. (2022)</xref> no longer apply (see discussion). Within the genus, however, the determination of phylogenetic relationships was somewhat uncertain. First, it was found that each of the three species can be clearly distinguished from the other two by its own derived characters.</p><p><italic><tp:taxon-name><tp:taxon-name-part taxon-name-part-type="genus" reg="Breviconia">B.</tp:taxon-name-part> <tp:taxon-name-part taxon-name-part-type="species" reg="andrei">andrei</tp:taxon-name-part></tp:taxon-name></italic>:</p><list list-type="order"><list-item><p>Female <abbrev xmlns:xlink="http://www.w3.org/1999/xlink" xlink:title="antennule" xlink:type="simple">A1</abbrev> second segment with only seven setae [with at least 8 setae];
</p></list-item><list-item><p>Female <abbrev xmlns:xlink="http://www.w3.org/1999/xlink" xlink:title="antennule" xlink:type="simple">A1</abbrev> third segment with only 10 setae [with 11 setae];
</p></list-item><list-item><p><abbrev xmlns:xlink="http://www.w3.org/1999/xlink" xlink:title="swimming leg (pereiopods) 1" xlink:type="simple">P1</abbrev><abbrev xmlns:xlink="http://www.w3.org/1999/xlink" xlink:title="first segment of the endopod" xlink:type="simple">Enp1</abbrev> twice as long as the entire exopod [<abbrev xmlns:xlink="http://www.w3.org/1999/xlink" xlink:title="first segment of the endopod" xlink:type="simple">Enp1</abbrev> approximately as long as exopod].
</p></list-item></list><p><italic><tp:taxon-name><tp:taxon-name-part taxon-name-part-type="genus" reg="Breviconia">B.</tp:taxon-name-part> <tp:taxon-name-part taxon-name-part-type="species" reg="australis">australis</tp:taxon-name-part></tp:taxon-name></italic>:</p><list list-type="order"><list-item><p>Both inner pairs of sensilla at the posterior margin of the <abbrev xmlns:xlink="http://www.w3.org/1999/xlink" xlink:title="cephalothorax" xlink:type="simple">cphth</abbrev> on well-developed conical processes [sensilla arise directly from the smooth cuticle];
</p></list-item><list-item><p>Basal setophore of <abbrev xmlns:xlink="http://www.w3.org/1999/xlink" xlink:title="swimming legs (pereiopods) 5" xlink:type="simple">P5</abbrev> significantly longer than the exopod [setophore at most as long as the exopod];
</p></list-item><list-item><p>Inner seta of <abbrev xmlns:xlink="http://www.w3.org/1999/xlink" xlink:title="swimming leg (pereiopods) 1" xlink:type="simple">P1</abbrev> basis longer than its <abbrev xmlns:xlink="http://www.w3.org/1999/xlink" xlink:title="first segment of the endopod" xlink:type="simple">Enp1</abbrev> [inner seta shorter than <abbrev xmlns:xlink="http://www.w3.org/1999/xlink" xlink:title="first segment of the endopod" xlink:type="simple">Enp1</abbrev>].
</p></list-item></list><p><italic><tp:taxon-name><tp:taxon-name-part taxon-name-part-type="genus" reg="Breviconia">B.</tp:taxon-name-part> <tp:taxon-name-part taxon-name-part-type="species" reg="acuminata">acuminata</tp:taxon-name-part></tp:taxon-name></italic>:</p><list list-type="order"><list-item><p><abbrev xmlns:xlink="http://www.w3.org/1999/xlink" xlink:title="antennule" xlink:type="simple">A1</abbrev> female: last segment only 9 setae [10 setae];
</p></list-item><list-item><p><abbrev xmlns:xlink="http://www.w3.org/1999/xlink" xlink:title="swimming legs (pereiopods) 2" xlink:type="simple">P2</abbrev><abbrev xmlns:xlink="http://www.w3.org/1999/xlink" xlink:title="second segment of the endopod" xlink:type="simple">Enp2</abbrev>: inner apical seta greatly shortened, only half as long as outer apical seta [both apical setae approximately equal in length].
</p></list-item></list><p>Within the genus, there is some evidence for a sister-group relationship between <italic><tp:taxon-name><tp:taxon-name-part taxon-name-part-type="genus" reg="Breviconia">B.</tp:taxon-name-part> <tp:taxon-name-part taxon-name-part-type="species" reg="australis">australis</tp:taxon-name-part></tp:taxon-name></italic> and <italic><tp:taxon-name><tp:taxon-name-part taxon-name-part-type="genus" reg="Breviconia">B.</tp:taxon-name-part> <tp:taxon-name-part taxon-name-part-type="species" reg="acuminata">acuminata</tp:taxon-name-part></tp:taxon-name></italic> sp. nov. Although <italic><tp:taxon-name><tp:taxon-name-part taxon-name-part-type="genus" reg="Breviconia">B.</tp:taxon-name-part> <tp:taxon-name-part taxon-name-part-type="species" reg="australis">australis</tp:taxon-name-part></tp:taxon-name></italic> and <italic><tp:taxon-name><tp:taxon-name-part taxon-name-part-type="genus" reg="Breviconia">B.</tp:taxon-name-part> <tp:taxon-name-part taxon-name-part-type="species" reg="andrei">andrei</tp:taxon-name-part></tp:taxon-name></italic> coincide in two exclusive derived characters:</p><list list-type="order"><list-item><p><abbrev xmlns:xlink="http://www.w3.org/1999/xlink" xlink:title="maxilla" xlink:type="simple">Mx</abbrev> distal endite with two setae [with three setae];
</p></list-item><list-item><p><abbrev xmlns:xlink="http://www.w3.org/1999/xlink" xlink:title="maxilliped" xlink:type="simple">Mxp</abbrev> claw without small accompanying seta [accompanying seta present],
</p></list-item></list><p>A clade <italic><tp:taxon-name><tp:taxon-name-part taxon-name-part-type="genus" reg="Breviconia">B.</tp:taxon-name-part> <tp:taxon-name-part taxon-name-part-type="species" reg="australis">australis</tp:taxon-name-part></tp:taxon-name>—<tp:taxon-name><tp:taxon-name-part taxon-name-part-type="genus" reg="Breviconia">B.</tp:taxon-name-part> <tp:taxon-name-part taxon-name-part-type="species" reg="acuminata">acuminata</tp:taxon-name-part></tp:taxon-name></italic> sp. nov. can be more clearly established by the following characters:</p><list list-type="order"><list-item><p>Processes on <abbrev xmlns:xlink="http://www.w3.org/1999/xlink" xlink:title="swimming legs (pereiopods) 2" xlink:type="simple">P2</abbrev>-bearing segment significantly enlarged [processes small];
</p></list-item><list-item><p>Processes on <abbrev xmlns:xlink="http://www.w3.org/1999/xlink" xlink:title="swimming legs (pereiopods) 3" xlink:type="simple">P3</abbrev>-bearing segment significantly enlarged [processes small];
</p></list-item><list-item><p>Processes on <abbrev xmlns:xlink="http://www.w3.org/1999/xlink" xlink:title="swimming legs (pereiopods) 4" xlink:type="simple">P4</abbrev>-bearing segment significantly enlarged [processes small];
</p></list-item><list-item><p>Sensilla on the anal operculum arising from long extensions [extensions short];
</p></list-item><list-item><p><abbrev xmlns:xlink="http://www.w3.org/1999/xlink" xlink:title="antennule" xlink:type="simple">A1</abbrev> segments of the female densely covered with small spinules;
</p></list-item><list-item><p><abbrev xmlns:xlink="http://www.w3.org/1999/xlink" xlink:title="maxillula" xlink:type="simple">Mxl</abbrev> coxa with one seta [with two setae].
</p></list-item></list><p>The sister-group relationship between the two species, which is well supported morphologically by synapomorphies 13–18, is reinforced by their geographical proximity. The clade <italic><tp:taxon-name><tp:taxon-name-part taxon-name-part-type="genus" reg="Breviconia">B.</tp:taxon-name-part> <tp:taxon-name-part taxon-name-part-type="species" reg="australis">australis</tp:taxon-name-part></tp:taxon-name>—<tp:taxon-name><tp:taxon-name-part taxon-name-part-type="genus" reg="Breviconia">B.</tp:taxon-name-part> <tp:taxon-name-part taxon-name-part-type="species" reg="acuminata">acuminata</tp:taxon-name-part></tp:taxon-name></italic> sp. nov. is, for its part, the sister group to <italic><tp:taxon-name><tp:taxon-name-part taxon-name-part-type="genus" reg="Breviconia">B.</tp:taxon-name-part> <tp:taxon-name-part taxon-name-part-type="species" reg="andrei">andrei</tp:taxon-name-part></tp:taxon-name></italic>, which was described from the Arctic Bering Sea.</p></tp:treatment-sec><tp:treatment-sec><!--Section generated to contain objects referenced in tp:taxon-treatment.--><fig id="F1" position="float" orientation="portrait"><object-id xmlns:xlink="http://www.w3.org/1999/xlink" content-type="doi" xlink:type="simple">10.3897/zookeys.1282.190452.figure1</object-id><object-id xmlns:xlink="http://www.w3.org/1999/xlink" content-type="arpha" xlink:type="simple">728DC3FC-9D25-5F2A-9493-3472B19EF86C</object-id><label>Figure 1.</label><caption><p>Locations of all examined stations from three RV POLARSTERN expeditions. <bold>A</bold>. Expeditions <abbrev xmlns:xlink="http://www.w3.org/1999/xlink" xlink:title="Drake Passage" xlink:type="simple">PS 81</abbrev> (2013), <abbrev xmlns:xlink="http://www.w3.org/1999/xlink" xlink:title="south-eastern Weddell Sea" xlink:type="simple">PS 96</abbrev> (2016), and <abbrev xmlns:xlink="http://www.w3.org/1999/xlink" xlink:title="north-western Weddell Sea" xlink:type="simple">PS 118</abbrev> (2019) to the Antarctic Peninsula (with stations in Drake Passage, Bransfield Strait, and the north-western Weddell Sea) and to the south-eastern Weddell Sea; <bold>B</bold>. Stations in the vicinity of the Antarctic Peninsula where <italic><tp:taxon-name><tp:taxon-name-part taxon-name-part-type="genus" reg="Breviconia">Breviconia</tp:taxon-name-part> <tp:taxon-name-part taxon-name-part-type="species" reg="acuminata">acuminata</tp:taxon-name-part></tp:taxon-name></italic> sp. nov. was found. Abbreviation: TL type locality.</p></caption><graphic xmlns:xlink="http://www.w3.org/1999/xlink" xlink:href="zookeys-1282-037_article-190452__-g001.jpg" id="oo_1676859.jpg" position="float" orientation="portrait" xlink:type="simple"><uri content-type="original_file" xlink:type="simple">https://binary.pensoft.net/fig/1676859</uri></graphic></fig><table-wrap id="T1" position="float" orientation="portrait"><label>Table 1.</label><caption><p>Sampling localities where <italic><tp:taxon-name><tp:taxon-name-part taxon-name-part-type="genus" reg="Breviconia">Breviconia</tp:taxon-name-part> <tp:taxon-name-part taxon-name-part-type="species" reg="acuminata">acuminata</tp:taxon-name-part></tp:taxon-name></italic> sp. nov. was found. Sediment samples were collected with multicorers (<abbrev xmlns:xlink="http://www.w3.org/1999/xlink" xlink:title="multicorers" xlink:type="simple">MUC</abbrev>) during RV POLARSTERN expeditions <abbrev xmlns:xlink="http://www.w3.org/1999/xlink" xlink:title="Drake Passage" xlink:type="simple">PS 81</abbrev> and <abbrev xmlns:xlink="http://www.w3.org/1999/xlink" xlink:title="north-western Weddell Sea" xlink:type="simple">PS 118</abbrev> in the north-western Weddell Sea and Bransfield Strait. Station, deployment and core number, sampling date, coordinates, and water depth are given. Individual densities of <italic><tp:taxon-name><tp:taxon-name-part taxon-name-part-type="genus" reg="Breviconia">Breviconia</tp:taxon-name-part> <tp:taxon-name-part taxon-name-part-type="species" reg="acuminata">acuminata</tp:taxon-name-part></tp:taxon-name></italic> sp. nov., <tp:taxon-name><tp:taxon-name-part taxon-name-part-type="class" reg="Copepoda">Copepoda</tp:taxon-name-part></tp:taxon-name> and <tp:taxon-name><tp:taxon-name-part taxon-name-part-type="phylum" reg="Nematoda">Nematoda</tp:taxon-name-part></tp:taxon-name> are expressed per 10 cm<sup>2</sup> (0–5 cm sediment depth), and sediment horizons in which the new species was found are indicated (horizon). In the following, the combined identifier “station-deployment-core” number is used. TL = Type locality; repl. = replicate (number assigned to resp. core in data base).</p></caption><table><tbody><tr><th rowspan="1" colspan="1">Expedition</th><th rowspan="1" colspan="1">Station no.</th><th rowspan="1" colspan="1">Deployment no.</th><th rowspan="1" colspan="1">Core no.</th><th rowspan="1" colspan="1">Sampling date</th><th rowspan="1" colspan="1">GPS Coordinates</th><th rowspan="1" colspan="1">Depth [m]</th><th rowspan="1" colspan="1"><italic><tp:taxon-name><tp:taxon-name-part taxon-name-part-type="genus" reg="Breviconia">Breviconia</tp:taxon-name-part> <tp:taxon-name-part taxon-name-part-type="species" reg="acuminata">acuminata</tp:taxon-name-part></tp:taxon-name></italic> sp. nov. [10 cm<sup>-2</sup>]; total (horizon)</th><th rowspan="1" colspan="1"><tp:taxon-name><tp:taxon-name-part taxon-name-part-type="class" reg="Copepoda">Copepoda</tp:taxon-name-part></tp:taxon-name> [10 cm<sup>-2</sup>]</th><th rowspan="1" colspan="1"><tp:taxon-name><tp:taxon-name-part taxon-name-part-type="phylum" reg="Nematoda">Nematoda</tp:taxon-name-part></tp:taxon-name> [10 cm<sup>-2</sup>]</th></tr><tr><td rowspan="1" colspan="1">
                  <abbrev xmlns:xlink="http://www.w3.org/1999/xlink" xlink:title="Drake Passage" xlink:type="simple">PS 81</abbrev>
                </td><td rowspan="1" colspan="1">120</td><td rowspan="1" colspan="1">5</td><td rowspan="1" colspan="1">1</td><td rowspan="1" colspan="1">28.01.2013</td><td rowspan="1" colspan="1">
                  <named-content xmlns:xlink="http://www.w3.org/1999/xlink" content-type="dwc:verbatimCoordinates" xlink:type="simple">63°04.58'S, 54°31.00'W</named-content>
                </td><td rowspan="1" colspan="1">504</td><td rowspan="1" colspan="1">0.8; 2 (0-1,1-2 cm)</td><td rowspan="1" colspan="1">916.5</td><td rowspan="1" colspan="1">5482.3</td></tr><tr><td rowspan="1" colspan="1">
                  <abbrev xmlns:xlink="http://www.w3.org/1999/xlink" xlink:title="Drake Passage" xlink:type="simple">PS 81</abbrev>
                </td><td rowspan="1" colspan="1">202</td><td rowspan="1" colspan="1">5</td><td rowspan="1" colspan="1">36 (repl. 3)</td><td rowspan="1" colspan="1">27.02.2013</td><td rowspan="1" colspan="1">
                  <named-content xmlns:xlink="http://www.w3.org/1999/xlink" content-type="dwc:verbatimCoordinates" xlink:type="simple">62°55.99'S, 58°00.61'W</named-content>
                </td><td rowspan="1" colspan="1">757</td><td rowspan="1" colspan="1">0.8; 2 (1-2 cm)</td><td rowspan="1" colspan="1">140</td><td rowspan="1" colspan="1">6194.5</td></tr><tr><td rowspan="1" colspan="1">
                  <abbrev xmlns:xlink="http://www.w3.org/1999/xlink" xlink:title="north-western Weddell Sea" xlink:type="simple">PS 118</abbrev>
                </td><td rowspan="1" colspan="1">38 TL</td><td rowspan="1" colspan="1">3</td><td rowspan="1" colspan="1">16</td><td rowspan="1" colspan="1">22.03.2019</td><td rowspan="1" colspan="1">
                  <named-content xmlns:xlink="http://www.w3.org/1999/xlink" content-type="dwc:verbatimCoordinates" xlink:type="simple">63°04.48'S, 54°20.23'W</named-content>
                </td><td rowspan="1" colspan="1">427</td><td rowspan="1" colspan="1">0.2; 1 (1-2 cm)</td><td rowspan="1" colspan="1">940.4</td><td rowspan="1" colspan="1">4582.5</td></tr><tr><td rowspan="1" colspan="1">
                  <abbrev xmlns:xlink="http://www.w3.org/1999/xlink" xlink:title="north-western Weddell Sea" xlink:type="simple">PS 118</abbrev>
                </td><td rowspan="1" colspan="1">38 TL</td><td rowspan="1" colspan="1">3</td><td rowspan="1" colspan="1">21</td><td rowspan="1" colspan="1">22.03.2019</td><td rowspan="1" colspan="1">
                  <named-content xmlns:xlink="http://www.w3.org/1999/xlink" content-type="dwc:verbatimCoordinates" xlink:type="simple">63°04.48'S, 54°20.23'W</named-content>
                </td><td rowspan="1" colspan="1">427</td><td rowspan="1" colspan="1">0.9; 6 (0-1 cm)</td><td rowspan="1" colspan="1">926.4</td><td rowspan="1" colspan="1">3348.9</td></tr></tbody></table></table-wrap></tp:treatment-sec><ref-list><ref id="B32"><mixed-citation xmlns:xlink="http://www.w3.org/1999/xlink" xlink:type="simple">Sewell RBS (1949) The littoral and semi-parasitic <tp:taxon-name><tp:taxon-name-part taxon-name-part-type="order">Cyclopoida</tp:taxon-name-part></tp:taxon-name>, the <tp:taxon-name><tp:taxon-name-part taxon-name-part-type="order">Monstrilloida</tp:taxon-name-part></tp:taxon-name> and <tp:taxon-name><tp:taxon-name-part taxon-name-part-type="order">Notodelphyoida</tp:taxon-name-part></tp:taxon-name>. Scientific Reports of the John Murray Expedition 9 (2). British Museum of Natural History: 17–199. <ext-link xlink:href="10.5962/bhl.title.6784" ext-link-type="doi" xlink:type="simple">https://doi.org/10.5962/bhl.title.6784</ext-link></mixed-citation></ref><ref id="B13"><mixed-citation xmlns:xlink="http://www.w3.org/1999/xlink" xlink:type="simple">George KH (2020) Restructuring the <tp:taxon-name><tp:taxon-name-part taxon-name-part-type="family">Ancorabolidae</tp:taxon-name-part></tp:taxon-name> Sars (<tp:taxon-name><tp:taxon-name-part taxon-name-part-type="class">Copepoda</tp:taxon-name-part></tp:taxon-name>, <tp:taxon-name><tp:taxon-name-part taxon-name-part-type="order">Harpacticoida</tp:taxon-name-part></tp:taxon-name>) and <tp:taxon-name><tp:taxon-name-part taxon-name-part-type="family">Cletodidae</tp:taxon-name-part></tp:taxon-name> T. Scott, with a new phylogenetic hypothesis regarding the relationships of the <tp:taxon-name><tp:taxon-name-part taxon-name-part-type="superfamily">Laophontoidea</tp:taxon-name-part></tp:taxon-name> T. Scott, <tp:taxon-name><tp:taxon-name-part taxon-name-part-type="family">Ancorabolidae</tp:taxon-name-part></tp:taxon-name> and <tp:taxon-name><tp:taxon-name-part taxon-name-part-type="family">Cletodidae</tp:taxon-name-part></tp:taxon-name>. Zoosystematics and Evolution 96(2): 455–498. <ext-link xlink:href="10.3897/zse.96.51349" ext-link-type="doi" xlink:type="simple">https://doi.org/10.3897/zse.96.51349</ext-link></mixed-citation></ref><ref id="B19"><mixed-citation xmlns:xlink="http://www.w3.org/1999/xlink" xlink:type="simple">Gómez S, Conroy-Dalton S (2002) Description of <italic><tp:taxon-name><tp:taxon-name-part taxon-name-part-type="genus">Ancorabolus</tp:taxon-name-part> <tp:taxon-name-part taxon-name-part-type="species">hendrickxi</tp:taxon-name-part></tp:taxon-name></italic> sp. nov. (<tp:taxon-name><tp:taxon-name-part taxon-name-part-type="class">Copepoda</tp:taxon-name-part></tp:taxon-name>: <tp:taxon-name><tp:taxon-name-part taxon-name-part-type="order">Harpacticoida</tp:taxon-name-part></tp:taxon-name>: <tp:taxon-name><tp:taxon-name-part taxon-name-part-type="family">Ancorabolidae</tp:taxon-name-part></tp:taxon-name>) from the neotropics and notes on caudal ramus development within oligoarthran harpacticoids. Cahiers de Biologie Marine 43: 111–129. <ext-link xlink:href="10.21411/cbm.a.5b7ef6d7" ext-link-type="doi" xlink:type="simple">https://doi.org/10.21411/cbm.a.5b7ef6d7</ext-link></mixed-citation></ref><ref id="B6"><mixed-citation xmlns:xlink="http://www.w3.org/1999/xlink" xlink:type="simple">Garlitska L, George KH, Chertoprud ES (2022) A new species of <italic><tp:taxon-name><tp:taxon-name-part taxon-name-part-type="genus">Breviconia</tp:taxon-name-part></tp:taxon-name></italic> Conroy-Dalton &amp; Huys, 2000 (<tp:taxon-name><tp:taxon-name-part taxon-name-part-type="class">Copepoda</tp:taxon-name-part></tp:taxon-name>: <tp:taxon-name><tp:taxon-name-part taxon-name-part-type="order">Harpacticoida</tp:taxon-name-part></tp:taxon-name>: <tp:taxon-name><tp:taxon-name-part taxon-name-part-type="family">Ancorabolidae</tp:taxon-name-part></tp:taxon-name> Sars) from the Bering Sea, northern Pacific Ocean (Russia). European Journal of Taxonomy 813: 103–122. <ext-link xlink:href="10.5852/ejt.2022.813.1737" ext-link-type="doi" xlink:type="simple">https://doi.org/10.5852/ejt.2022.813.1737</ext-link></mixed-citation></ref></ref-list></tp:taxon-treatment>
